# Supplementary material for: (E)-4-Methyl-2-{[tris(hydroxymethyl)methyl]iminiomethyl}phenolate
Source: Acta Crystallogr Sect E Struct Rep Online. 2009 Dec 9;66(Pt 1):o85. doi: 10.1107/S1600536809051800 (PMC2980115; doi:10.1107/S1600536809051800)
Supplement: Supplementary file 1 [file e-66-00o85-sup1.cif]

##############################################################################
###                                                                        ###
###        Electronic paper (Acta Crystallographica Section E)             ###
###                                                                        ###
##############################################################################
#                                                                            #
# This CIF contains the data in a paper accepted for publication in Acta     #
# Crystallographica Section E. It conforms to the requirements of Notes      #
# for Authors for Section E, and has been peer reviewed under the auspices   #
# of the IUCr Commission on Journals.                                        #
#                                                                            #
# Full details of the Crystallographic Information File format               #
# are given in the paper "The Crystallographic Information File (CIF):       #
# a New Standard Archive File for Crystallography" by S. R. Hall, F. H.      #
# Allen and I. D. Brown [Acta Cryst. (1991), A47, 655-685].                  #
#                                                                            #
# The current version of the core CIF dictionary is obtainable from          #
# ftp://ftp.iucr.org/pub/cif_core.dic. The current version number is 2.4.    #
#                                                                            #
# Software is freely available for graphical display of the structure(s) in  #
# this CIF.  For information consult the CIF home page http://www.iucr.org/  #
# cif/home.html                                                              #
#                                                                            #
# This file may be used for bona fide research purposes within the           #
# scientific community so long as proper attribution is given to the journal # 
# article from which it was obtained.                                        #
#                                                                            #
##############################################################################
                                             
data_I
_audit_creation_method     SHELXL-97
_journal_date_recd_electronic     2009-11-06
_journal_date_accepted     2009-12-01
_journal_name_full     'Acta Crystallographica, Section E'
_journal_year     2010
_journal_volume     66
_journal_issue      1
_journal_page_first     o85
_journal_page_last     o85
_journal_paper_category     QO
_journal_coeditor_code     IM2160
_publ_contact_author_name     'Gonca \"Ozdemir Tar\?i'
_publ_contact_author_address
;
Department of Physics
Ondokuz Mayis University
TR-55139
Samsun
Turkey
;
_publ_contact_author_email     'gozdemir@omu.edu.tr'
_publ_contact_author_fax     ?
_publ_contact_author_phone     '++90(362) 3121919 ext 5279'
_publ_section_title
;
(<i>E</i>)-4-Methyl-2-{[tris(hydroxymethyl)methyl]iminiomethyl}phenolate
;
loop_
    _publ_author_name
    _publ_author_address
    ' \"Ozdemir Tar\?i, Gonca'
;
    Department of Physics
    Faculty of Arts & Science
    Ondokuz May\?is University
    TR-55139
    Kurupelit-Samsun
    Turkey
;
    'Tanak, Hasan'
;
    Department of Physics
    Faculty of Arts & Science
    Ondokuz May\?is University
    TR-55139
    Kurupelit-Samsun
    Turkey
;
    'Macit, Mustafa'
;    Department of Chemistry
     Faculty of Arts & Science
     Ondokuz May\?is University
     55139 Samsun
     Turkey
;
    'Er\,sahin, Ferda'
;
     Department of Chemistry
     Faculty of Arts & Science
     Ondokuz May\?is University
     55139 Samsun
     Turkey
;
    'Is\?ik, \,Samil'
;
    Department of Physics
    Faculty of Arts & Science
    Ondokuz May\?is University
    TR-55139
    Kurupelit-Samsun
    Turkey
;
_chemical_name_systematic
;
(<i>E</i>)-4-Methyl-2-{[tris(hydroxymethyl)methyl]iminiomethyl}phenolate
;
_chemical_name_common     'C12 H17 N O4'
_chemical_formula_moiety     'C12 H17 N O4'
_chemical_formula_sum     'C12 H17 N O4'
_chemical_formula_iupac     'C12 H17 N O4'
_chemical_formula_weight     239.27
_chemical_melting_point     ?
_symmetry_cell_setting     triclinic
_symmetry_space_group_name_H-M     'P -1'
_symmetry_space_group_name_Hall     '-P 1'
loop_
    _symmetry_equiv_pos_as_xyz
    'x, y, z'
    '-x, -y, -z'
_cell_length_a     6.7501(6)
_cell_length_b     8.5036(8)
_cell_length_c     11.1290(10)
_cell_angle_alpha     87.584(8)
_cell_angle_beta     77.192(8)
_cell_angle_gamma     79.215(8)
_cell_volume     611.90(10)
_cell_formula_units_Z     2
_cell_measurement_reflns_used     13032
_cell_measurement_theta_min     1.88
_cell_measurement_theta_max     27.95
_cell_measurement_temperature     296(2)
_exptl_crystal_description     'PRISM.'
_exptl_crystal_colour     'YELLOW'
_exptl_crystal_size_max     0.800
_exptl_crystal_size_mid     0.480
_exptl_crystal_size_min     0.210
_exptl_crystal_density_diffrn     1.299
_exptl_crystal_density_meas     ?
_exptl_crystal_density_method     'not measured'
_exptl_crystal_F_000     256
_exptl_absorpt_coefficient_mu     0.097
_exptl_absorpt_correction_type     integration
_exptl_absorpt_process_details     '(X-RED32; Stoe & Cie, 2002)'
_exptl_absorpt_correction_T_min     0.9422
_exptl_absorpt_correction_T_max     0.9790
_exptl_special_details
;
339 frames, detector distance = 100 mm
;
_diffrn_ambient_temperature     296(2)
_diffrn_radiation_type     MoK\a
_diffrn_radiation_wavelength     0.71073
_diffrn_radiation_source     'fine-focus sealed tube'
_diffrn_radiation_monochromator     graphite
_diffrn_measurement_device_type     'STOE IPDS II'
_diffrn_measurement_method     'rotation method'
_diffrn_detector_area_resol_mean     6.67
_diffrn_reflns_number     8321
_diffrn_reflns_av_R_equivalents     0.0220
_diffrn_reflns_av_sigmaI/netI     0.0165
_diffrn_reflns_theta_min     1.88
_diffrn_reflns_theta_max     25.99
_diffrn_reflns_theta_full     25.99
_diffrn_measured_fraction_theta_max     0.999
_diffrn_measured_fraction_theta_full     0.999
_diffrn_reflns_limit_h_min     -8
_diffrn_reflns_limit_h_max     8
_diffrn_reflns_limit_k_min     -10
_diffrn_reflns_limit_k_max     10
_diffrn_reflns_limit_l_min     -13
_diffrn_reflns_limit_l_max     13
_diffrn_standards_number     ?
_diffrn_standards_interval_count     ?
_diffrn_standards_interval_time     ?
_diffrn_standards_decay_%     ?
_refine_special_details
;
Refinement of <i>F</i>^2^ against ALL reflections. The weighted <i>R</i>-factor
<i>wR</i> and goodness of fit <i>S</i> are based on <i>F</i>^2^, conventional
<i>R</i>-factors <i>R</i> are based on <i>F</i>, with <i>F</i> set to zero for
negative <i>F</i>^2^. The threshold expression of <i>F</i>^2^ >
\s(<i>F</i>^2^) is used only for calculating <i>R</i>-factors(gt) <i>etc</i>.
and is not relevant to the choice of reflections for refinement.
<i>R</i>-factors based on <i>F</i>^2^ are statistically about twice as large
as those based on <i>F</i>, and <i>R</i>- factors based on ALL data will be
even larger.
;
_reflns_number_total     2409
_reflns_number_gt     2001
_reflns_threshold_expression     I>2\s(I)
_refine_ls_structure_factor_coef     Fsqd
_refine_ls_matrix_type     full
_refine_ls_R_factor_all     0.0436
_refine_ls_R_factor_gt     0.0364
_refine_ls_wR_factor_gt     0.1016
_refine_ls_wR_factor_ref     0.1051
_refine_ls_goodness_of_fit_ref     1.091
_refine_ls_restrained_S_all     1.091
_refine_ls_number_reflns     2409
_refine_ls_number_parameters     160
_refine_ls_number_restraints     0
_refine_ls_hydrogen_treatment     mixed
_refine_ls_weighting_scheme     calc
_refine_ls_weighting_details
         'calc w=1/[\s^2^(Fo^2^)+(0.0534P)^2^+0.0953P] where P=(Fo^2^+2Fc^2^)/3'
_atom_sites_solution_hydrogens     geom
_atom_sites_solution_primary     direct
_atom_sites_solution_secondary     difmap
_refine_ls_shift/su_max     0.000
_refine_ls_shift/su_mean     0.000
_refine_diff_density_max     0.248
_refine_diff_density_min     -0.215
_refine_ls_extinction_method     SHELXL
_refine_ls_extinction_coef     0.046(8)
_refine_ls_extinction_expression
                                  'Fc^*^=kFc[1+0.001xFc^2^\l^3^/sin(2\q)]^-1/4^'
loop_
    _atom_type_symbol
    _atom_type_description
    _atom_type_scat_dispersion_real
    _atom_type_scat_dispersion_imag
    _atom_type_scat_source
    'C' 'C' 0.0033 0.0016
                         'International Tables Vol C Tables 4.2.6.8 and 6.1.1.4'
    'H' 'H' 0.0000 0.0000
                         'International Tables Vol C Tables 4.2.6.8 and 6.1.1.4'
    'N' 'N' 0.0061 0.0033
                         'International Tables Vol C Tables 4.2.6.8 and 6.1.1.4'
    'O' 'O' 0.0106 0.0060
                         'International Tables Vol C Tables 4.2.6.8 and 6.1.1.4'
_computing_data_collection     'X-AREA (Stoe & Cie, 2002)'
_computing_cell_refinement     'X-AREA (Stoe & Cie, 2002)'
_computing_data_reduction     'X-RED32 (Stoe & Cie, 2002)'
_computing_structure_solution     'SHELXS97 (Sheldrick, 2008)'
_computing_structure_refinement     'SHELXL97 (Sheldrick, 2008)'
_computing_molecular_graphics     'ORTEP-3 for Windows (Farrugia, 1997)'
_computing_publication_material     'WinGX (Farrugia, 1999)'
loop_
    _atom_site_type_symbol
    _atom_site_label
    _atom_site_fract_x
    _atom_site_fract_y
    _atom_site_fract_z
    _atom_site_U_iso_or_equiv
    _atom_site_adp_type
    _atom_site_calc_flag
    _atom_site_refinement_flags
    _atom_site_occupancy
    _atom_site_disorder_assembly
    _atom_site_disorder_group
    C C1 0.2299(2) 0.70721(15) 0.73471(12) 0.0388(3) Uani d . 1 . .
    C C2 0.2401(3) 0.6812(2) 0.60930(15) 0.0587(4) Uani d . 1 . .
    H H2 0.1327 0.6440 0.5865 0.070 Uiso calc R 1 . .
    C C3 0.4045(3) 0.7094(3) 0.52063(15) 0.0667(5) Uani d . 1 . .
    H H3 0.4062 0.6888 0.4390 0.080 Uiso calc R 1 . .
    C C4 0.5709(3) 0.7680(2) 0.54645(14) 0.0570(4) Uani d . 1 . .
    C C5 0.5658(2) 0.79155(18) 0.66829(13) 0.0476(4) Uani d . 1 . .
    H H5 0.6752 0.8284 0.6891 0.057 Uiso calc R 1 . .
    C C6 0.4002(2) 0.76175(15) 0.76301(12) 0.0377(3) Uani d . 1 . .
    C C7 0.7462(3) 0.8029(3) 0.44497(17) 0.0820(6) Uani d . 1 . .
    H H7A 0.8509 0.8331 0.4804 0.123 Uiso calc R 1 . .
    H H7B 0.6954 0.8887 0.3946 0.123 Uiso calc R 1 . .
    H H7C 0.8040 0.7089 0.3952 0.123 Uiso calc R 1 . .
    C C8 0.4134(2) 0.78295(15) 0.88719(12) 0.0364(3) Uani d . 1 . .
    H H8 0.5246 0.8244 0.9009 0.044 Uiso calc R 1 . .
    C C9 0.27900(19) 0.76614(14) 1.11183(11) 0.0333(3) Uani d . 1 . .
    C C10 0.4917(2) 0.77744(17) 1.13130(13) 0.0422(3) Uani d . 1 . .
    H H10A 0.5351 0.8725 1.0910 0.051 Uiso calc R 1 . .
    H H10B 0.4869 0.7853 1.2186 0.051 Uiso calc R 1 . .
    C C11 0.1251(2) 0.91827(15) 1.15916(13) 0.0409(3) Uani d . 1 . .
    H H11A -0.0106 0.9114 1.1465 0.049 Uiso calc R 1 . .
    H H11B 0.1148 0.9307 1.2467 0.049 Uiso calc R 1 . .
    C C12 0.2064(2) 0.61933(16) 1.17826(13) 0.0395(3) Uani d . 1 . .
    H H12A 0.3071 0.5238 1.1501 0.047 Uiso calc R 1 . .
    H H12B 0.1934 0.6296 1.2663 0.047 Uiso calc R 1 . .
    N N1 0.28000(16) 0.74792(12) 0.98133(9) 0.0325(3) Uani d . 1 . .
    O O1 0.07182(14) 0.68314(10) 0.82072(9) 0.0412(3) Uani d . 1 . .
    O O2 0.63352(16) 0.64022(13) 1.08193(13) 0.0655(4) Uani d . 1 . .
    H H14 0.7485 0.6460 1.0922 0.098 Uiso calc R 1 . .
    O O3 0.19503(15) 1.05030(11) 1.09428(10) 0.0510(3) Uani d . 1 . .
    H H13 0.1139 1.1327 1.1190 0.077 Uiso calc R 1 . .
    O O4 0.01450(14) 0.60604(11) 1.15400(9) 0.0452(3) Uani d . 1 . .
    H H4 -0.0244 0.5273 1.1897 0.068 Uiso calc R 1 . .
    H H1 0.179(3) 0.7122(19) 0.9641(14) 0.047(4) Uiso d . 1 . .
loop_
    _atom_site_aniso_label
    _atom_site_aniso_U_11
    _atom_site_aniso_U_22
    _atom_site_aniso_U_33
    _atom_site_aniso_U_12
    _atom_site_aniso_U_13
    _atom_site_aniso_U_23
    C1 0.0392(7) 0.0321(6) 0.0448(7) -0.0052(5) -0.0094(6) 0.0000(5)
    C2 0.0602(10) 0.0732(11) 0.0495(9) -0.0187(8) -0.0198(8) -0.0046(8)
    C3 0.0721(12) 0.0905(13) 0.0386(8) -0.0158(10) -0.0134(8) -0.0033(8)
    C4 0.0544(10) 0.0684(10) 0.0420(8) -0.0070(8) -0.0013(7) 0.0030(7)
    C5 0.0414(8) 0.0553(8) 0.0445(8) -0.0127(6) -0.0033(6) 0.0017(6)
    C6 0.0381(7) 0.0357(6) 0.0382(7) -0.0079(5) -0.0045(5) -0.0010(5)
    C7 0.0720(13) 0.1168(18) 0.0473(10) -0.0174(12) 0.0065(9) 0.0066(10)
    C8 0.0331(6) 0.0340(6) 0.0426(7) -0.0099(5) -0.0056(5) -0.0014(5)
    C9 0.0315(6) 0.0337(6) 0.0355(6) -0.0097(5) -0.0060(5) 0.0001(5)
    C10 0.0380(7) 0.0470(7) 0.0461(7) -0.0147(6) -0.0133(6) 0.0016(6)
    C11 0.0389(7) 0.0360(7) 0.0450(7) -0.0114(5) 0.0017(6) -0.0042(5)
    C12 0.0370(7) 0.0382(7) 0.0457(7) -0.0126(5) -0.0109(6) 0.0078(5)
    N1 0.0289(5) 0.0316(5) 0.0380(6) -0.0087(4) -0.0063(4) -0.0013(4)
    O1 0.0373(5) 0.0354(5) 0.0522(6) -0.0108(4) -0.0086(4) -0.0016(4)
    O2 0.0382(6) 0.0497(6) 0.1130(10) -0.0030(5) -0.0300(6) -0.0023(6)
    O3 0.0417(6) 0.0313(5) 0.0726(7) -0.0088(4) 0.0055(5) -0.0010(4)
    O4 0.0361(5) 0.0378(5) 0.0659(7) -0.0156(4) -0.0140(4) 0.0094(4)
_geom_special_details
;
All e.s.d.'s (except the e.s.d. in the dihedral angle between two l.s. planes)
are estimated using the full covariance matrix. The cell e.s.d.'s are taken
into account individually in the estimation of e.s.d.'s in distances, angles
and torsion angles; correlations between e.s.d.'s in cell parameters are only
used when they are defined by crystal symmetry. An approximate (isotropic)
treatment of cell e.s.d.'s is used for estimating e.s.d.'s involving l.s.
planes.
;
loop_
    _geom_bond_atom_site_label_1
    _geom_bond_atom_site_label_2
    _geom_bond_site_symmetry_2
    _geom_bond_distance
    _geom_bond_publ_flag
    C1 O1 . 1.3071(16) ?
    C1 C2 . 1.407(2) ?
    C1 C6 . 1.4174(19) ?
    C2 C3 . 1.363(3) ?
    C2 H2 . 0.9300 ?
    C3 C4 . 1.399(3) ?
    C3 H3 . 0.9300 ?
    C4 C5 . 1.371(2) ?
    C4 C7 . 1.508(2) ?
    C5 C6 . 1.4094(19) ?
    C5 H5 . 0.9300 ?
    C6 C8 . 1.4255(18) ?
    C7 H7A . 0.9600 ?
    C7 H7B . 0.9600 ?
    C7 H7C . 0.9600 ?
    C8 N1 . 1.2856(16) ?
    C8 H8 . 0.9300 ?
    C9 N1 . 1.4654(16) ?
    C9 C10 . 1.5197(17) ?
    C9 C12 . 1.5282(17) ?
    C9 C11 . 1.5305(18) ?
    C10 O2 . 1.4080(19) ?
    C10 H10A . 0.9700 ?
    C10 H10B . 0.9700 ?
    C11 O3 . 1.4085(16) ?
    C11 H11A . 0.9700 ?
    C11 H11B . 0.9700 ?
    C12 O4 . 1.4060(16) ?
    C12 H12A . 0.9700 ?
    C12 H12B . 0.9700 ?
    N1 H1 . 0.858(18) ?
    O2 H14 . 0.8200 ?
    O3 H13 . 0.8200 ?
    O4 H4 . 0.8200 ?
loop_
    _geom_angle_atom_site_label_1
    _geom_angle_atom_site_label_2
    _geom_angle_atom_site_label_3
    _geom_angle_site_symmetry_1
    _geom_angle_site_symmetry_3
    _geom_angle
    _geom_angle_publ_flag
    O1 C1 C2 . . 122.02(13) ?
    O1 C1 C6 . . 121.62(12) ?
    C2 C1 C6 . . 116.36(13) ?
    C3 C2 C1 . . 121.25(15) ?
    C3 C2 H2 . . 119.4 ?
    C1 C2 H2 . . 119.4 ?
    C2 C3 C4 . . 123.19(15) ?
    C2 C3 H3 . . 118.4 ?
    C4 C3 H3 . . 118.4 ?
    C5 C4 C3 . . 116.52(15) ?
    C5 C4 C7 . . 122.08(16) ?
    C3 C4 C7 . . 121.40(16) ?
    C4 C5 C6 . . 122.10(14) ?
    C4 C5 H5 . . 118.9 ?
    C6 C5 H5 . . 118.9 ?
    C5 C6 C1 . . 120.53(12) ?
    C5 C6 C8 . . 117.94(12) ?
    C1 C6 C8 . . 121.50(12) ?
    C4 C7 H7A . . 109.5 ?
    C4 C7 H7B . . 109.5 ?
    H7A C7 H7B . . 109.5 ?
    C4 C7 H7C . . 109.5 ?
    H7A C7 H7C . . 109.5 ?
    H7B C7 H7C . . 109.5 ?
    N1 C8 C6 . . 123.60(12) ?
    N1 C8 H8 . . 118.2 ?
    C6 C8 H8 . . 118.2 ?
    N1 C9 C10 . . 111.90(10) ?
    N1 C9 C12 . . 106.62(10) ?
    C10 C9 C12 . . 110.25(10) ?
    N1 C9 C11 . . 107.87(10) ?
    C10 C9 C11 . . 109.93(11) ?
    C12 C9 C11 . . 110.19(11) ?
    O2 C10 C9 . . 109.24(11) ?
    O2 C10 H10A . . 109.8 ?
    C9 C10 H10A . . 109.8 ?
    O2 C10 H10B . . 109.8 ?
    C9 C10 H10B . . 109.8 ?
    H10A C10 H10B . . 108.3 ?
    O3 C11 C9 . . 108.51(10) ?
    O3 C11 H11A . . 110.0 ?
    C9 C11 H11A . . 110.0 ?
    O3 C11 H11B . . 110.0 ?
    C9 C11 H11B . . 110.0 ?
    H11A C11 H11B . . 108.4 ?
    O4 C12 C9 . . 109.49(10) ?
    O4 C12 H12A . . 109.8 ?
    C9 C12 H12A . . 109.8 ?
    O4 C12 H12B . . 109.8 ?
    C9 C12 H12B . . 109.8 ?
    H12A C12 H12B . . 108.2 ?
    C8 N1 C9 . . 127.73(11) ?
    C8 N1 H1 . . 114.8(10) ?
    C9 N1 H1 . . 117.5(10) ?
    C10 O2 H14 . . 109.5 ?
    C11 O3 H13 . . 109.5 ?
    C12 O4 H4 . . 109.5 ?
loop_
    _geom_torsion_atom_site_label_1
    _geom_torsion_atom_site_label_2
    _geom_torsion_atom_site_label_3
    _geom_torsion_atom_site_label_4
    _geom_torsion_site_symmetry_1
    _geom_torsion_site_symmetry_2
    _geom_torsion_site_symmetry_3
    _geom_torsion_site_symmetry_4
    _geom_torsion
    _geom_torsion_publ_flag
    O1 C1 C2 C3 . . . . 178.89(16) ?
    C6 C1 C2 C3 . . . . -0.9(2) ?
    C1 C2 C3 C4 . . . . -1.2(3) ?
    C2 C3 C4 C5 . . . . 2.2(3) ?
    C2 C3 C4 C7 . . . . -177.89(19) ?
    C3 C4 C5 C6 . . . . -1.3(2) ?
    C7 C4 C5 C6 . . . . 178.83(16) ?
    C4 C5 C6 C1 . . . . -0.7(2) ?
    C4 C5 C6 C8 . . . . 177.23(13) ?
    O1 C1 C6 C5 . . . . -178.02(12) ?
    C2 C1 C6 C5 . . . . 1.7(2) ?
    O1 C1 C6 C8 . . . . 4.15(19) ?
    C2 C1 C6 C8 . . . . -176.10(13) ?
    C5 C6 C8 N1 . . . . -174.53(13) ?
    C1 C6 C8 N1 . . . . 3.4(2) ?
    N1 C9 C10 O2 . . . . -57.33(14) ?
    C12 C9 C10 O2 . . . . 61.16(15) ?
    C11 C9 C10 O2 . . . . -177.17(11) ?
    N1 C9 C11 O3 . . . . -62.87(13) ?
    C10 C9 C11 O3 . . . . 59.40(14) ?
    C12 C9 C11 O3 . . . . -178.89(10) ?
    N1 C9 C12 O4 . . . . -55.27(13) ?
    C10 C9 C12 O4 . . . . -176.94(11) ?
    C11 C9 C12 O4 . . . . 61.54(14) ?
    C6 C8 N1 C9 . . . . -179.57(11) ?
    C10 C9 N1 C8 . . . . -20.27(17) ?
    C12 C9 N1 C8 . . . . -140.89(12) ?
    C11 C9 N1 C8 . . . . 100.77(14) ?
loop_
    _geom_hbond_atom_site_label_D
    _geom_hbond_atom_site_label_H
    _geom_hbond_atom_site_label_A
    _geom_hbond_site_symmetry_A
    _geom_hbond_distance_DH
    _geom_hbond_distance_HA
    _geom_hbond_distance_DA
    _geom_hbond_angle_DHA
    O4 H4 O1 2_567 0.82 1.89 2.6210(10)
                                      148.2
    O3 H13 O1 2_577 0.82 1.86 2.6790(10)
                                       178.4
    O2 H14 O4 1_655 0.82 2.03 2.8210(10)
                                       162.6
    C8 H8 O3 2_677 0.93 2.35 3.272(2) 171.0
    C10 H10A O3 2_677 0.97 2.58 3.379(2) 139.5
    N1 H1 O1 . 0.86(2) 1.93(2) 2.6380(10)
                                        138.0(10)
