# Supplementary material for: (E)-4-Methyl-2-{[tris(hydroxymethyl)methyl]iminiomethyl}phenolate
Source: Acta Crystallogr Sect E Struct Rep Online. 2009 Dec 9;66(Pt 1):o85. doi: 10.1107/S1600536809051800 (PMC2980115; doi:10.1107/S1600536809051800)
Supplement: Supplementary file 2 [file e-66-00o85-Isup2.hkl]

#
# h,k,l, Fc-squared, Fo-squared, sigma(Fo-squared) and status flag
#
data_I
_shelx_title ' samf36 in P -1'
_shelx_refln_list_code          4
_shelx_F_calc_maximum       57.59
_exptl_crystal_F_000       256.00
_reflns_d_resolution_high  0.8110
 
loop_
 _symmetry_equiv_pos_as_xyz
 'x, y, z'
 '-x, -y, -z'
 
_cell_length_a     6.7501
_cell_length_b     8.5036
_cell_length_c    11.1290
_cell_angle_alpha  87.584
_cell_angle_beta   77.192
_cell_angle_gamma  79.215
 
_shelx_F_squared_multiplier     1.000
 
loop_
 _refln_index_h
 _refln_index_k
 _refln_index_l
 _refln_F_squared_calc
 _refln_F_squared_meas
 _refln_F_squared_sigma
 _refln_observed_status
   1   0   0      567.56      535.73      9.29 o
   2   0   0      110.15       96.79      0.82 o
   3   0   0        1.42        0.55      0.42 o
   4   0   0       81.39       93.17      1.71 o
   5   0   0      117.06      128.76      0.97 o
   6   0   0       67.52       72.52      1.00 o
   7   0   0        2.23        2.52      0.53 o
  -7   1   0       32.08       31.18      0.65 o
  -6   1   0        0.30        0.64      0.48 o
  -5   1   0      166.47      169.14      1.45 o
  -4   1   0       95.74       92.75      2.02 o
  -3   1   0      244.69      238.94      2.19 o
  -2   1   0      258.41      283.97      1.62 o
  -1   1   0     2404.18     2556.08     27.06 o
   0   1   0       50.40       63.90      0.95 o
   1   1   0     1160.75     1119.35      8.29 o
   2   1   0       18.16       12.80      0.54 o
   3   1   0      558.03      578.77      2.96 o
   4   1   0        4.12        3.97      0.47 o
   5   1   0       36.84       33.86      0.99 o
   6   1   0        0.00        0.04      0.51 o
   7   1   0        2.33        2.31      0.56 o
   8   1   0        4.57        4.19      0.69 o
  -7   2   0        0.08        0.01      0.47 o
  -6   2   0      205.09      221.80      1.39 o
  -5   2   0      137.81      136.80      1.85 o
  -4   2   0       87.03       78.31      1.20 o
  -3   2   0      152.81      157.41      2.76 o
  -2   2   0      283.35      283.48      1.43 o
   1   2   0      571.93      547.76      4.15 o
   2   2   0      389.94      396.51      2.56 o
   3   2   0       19.13       19.52      0.48 o
   4   2   0        1.96        3.65      0.40 o
   5   2   0      129.97      125.69      1.18 o
   6   2   0       55.66       63.13      0.75 o
   7   2   0       44.19       44.19      0.77 o
   8   2   0        0.64        0.94      0.73 o
  -7   3   0       53.64       52.54      0.62 o
  -6   3   0        3.00        3.00      0.43 o
  -5   3   0       42.83       43.15      0.83 o
  -4   3   0        0.04        0.03      0.39 o
  -3   3   0       10.96       13.58      0.39 o
  -2   3   0      615.62      622.73      7.95 o
  -1   3   0     2117.34     2210.34     19.97 o
   0   3   0      657.00      668.03      3.07 o
   1   3   0        0.41        0.05      0.36 o
   2   3   0       33.51       36.08      0.56 o
   3   3   0      122.64      117.44      1.04 o
   4   3   0        5.42        5.07      0.44 o
   5   3   0       19.02       19.77      0.50 o
   6   3   0        2.12        3.39      0.44 o
   7   3   0       10.99       11.00      0.61 o
   8   3   0        5.19        5.96      0.75 o
  -6   4   0       10.71       10.89      0.48 o
  -5   4   0       48.23       50.03      1.80 o
  -4   4   0        0.66        0.68      0.39 o
  -3   4   0       58.67       48.54      0.60 o
  -2   4   0      114.45      125.34      2.09 o
  -1   4   0      948.15      937.56     10.87 o
   0   4   0      142.65      160.97      1.67 o
   1   4   0      297.91      337.17      2.14 o
   2   4   0        3.79        2.39      0.39 o
   3   4   0        1.21        1.44      0.36 o
   4   4   0       68.59       67.05      0.66 o
   5   4   0        4.42        3.80      0.46 o
   6   4   0      132.74      131.22      1.51 o
   7   4   0        1.83        2.17      0.58 o
  -6   5   0       17.60       17.13      0.48 o
  -5   5   0       27.31       26.68      1.14 o
  -4   5   0        2.71        3.23      0.34 o
  -3   5   0        0.97        0.91      0.47 o
  -2   5   0      412.45      420.16      5.94 o
  -1   5   0      314.67      324.58      1.41 o
   0   5   0       63.48       57.40      0.54 o
   1   5   0       35.01       39.56      0.49 o
   2   5   0       68.25       72.04      0.57 o
   3   5   0       31.56       36.00      0.51 o
   4   5   0      177.94      172.85      1.23 o
   5   5   0       24.11       23.33      0.63 o
   6   5   0        3.77        4.33      0.52 o
   7   5   0        0.62        0.61      0.55 o
  -5   6   0        0.01        0.62      0.46 o
  -4   6   0       10.45       10.09      0.39 o
  -3   6   0        0.05        0.68      0.41 o
  -2   6   0        0.38        0.33      0.41 o
  -1   6   0      107.22      106.14      1.60 o
   0   6   0      142.92      144.62      3.33 o
   1   6   0       39.12       40.65      0.84 o
   2   6   0        0.30        0.46      0.38 o
   3   6   0        0.36        0.89      0.40 o
   4   6   0        1.23        0.95      0.41 o
   5   6   0        2.94        2.96      0.48 o
   6   6   0        8.16        9.50      0.51 o
   7   6   0       34.26       35.39      0.69 o
  -4   7   0        1.14        1.50      0.38 o
  -3   7   0        4.10        5.77      0.40 o
  -2   7   0        7.58        8.29      0.45 o
  -1   7   0      179.51      181.55      2.24 o
   0   7   0      198.06      204.34      3.36 o
   1   7   0        1.44        1.68      0.47 o
   2   7   0        0.20        0.22      0.36 o
   3   7   0       72.72       62.25      0.52 o
   4   7   0       38.04       37.89      0.53 o
   5   7   0        3.41        4.73      0.47 o
   6   7   0        0.60        1.08      0.52 o
  -4   8   0        0.44        0.54      0.41 o
  -3   8   0       21.81       22.06      0.59 o
  -2   8   0        0.75        1.56      0.47 o
  -1   8   0       10.05        8.08      0.45 o
   0   8   0        1.58        1.50      0.44 o
   1   8   0       40.85       39.17      0.60 o
   2   8   0        7.55        6.69      0.39 o
   3   8   0       23.56       24.53      0.49 o
   4   8   0        6.77        6.63      0.47 o
   5   8   0        4.75        3.52      0.50 o
   6   8   0       19.07       20.50      0.66 o
  -2   9   0       34.25       30.39      0.99 o
  -1   9   0       20.01       19.72      0.58 o
   0   9   0        0.60        0.52      0.41 o
   1   9   0       58.52       60.22      1.29 o
   2   9   0        0.11        1.12      0.51 o
   3   9   0       11.87       12.62      0.57 o
   4   9   0        6.56        7.51      0.50 o
   5   9   0       10.65       11.61      0.54 o
   0  10   0        0.03        0.74      0.65 o
   1  10   0        9.24       10.38      0.59 o
   2  10   0        1.85        2.23      0.41 o
   3  10   0        2.63        2.42      0.58 o
  -3 -10   1       23.53       21.85      0.48 o
  -2 -10   1        2.36        1.89      0.58 o
  -1 -10   1        6.98        8.74      0.63 o
   0 -10   1        1.58        1.84      0.50 o
  -5  -9   1        1.56        2.10      0.52 o
  -4  -9   1        2.43        1.90      0.44 o
  -3  -9   1       34.27       34.65      0.69 o
  -2  -9   1        0.02        0.14      0.40 o
  -1  -9   1       16.58       17.98      0.56 o
   0  -9   1        9.38        9.88      0.54 o
   1  -9   1        1.20        0.52      0.54 o
   2  -9   1       17.97       18.60      0.96 o
  -6  -8   1       17.47       18.25      0.60 o
  -5  -8   1        8.09        8.68      0.49 o
  -4  -8   1      119.14      113.58      2.14 o
  -3  -8   1       15.84       16.44      0.46 o
  -2  -8   1       15.42       13.59      0.39 o
  -1  -8   1       16.80       15.29      0.41 o
   0  -8   1       21.35       24.10      0.73 o
   1  -8   1        0.31        0.81      0.44 o
   2  -8   1       96.67       88.44      2.73 o
   3  -8   1       15.64       15.38      0.75 o
   4  -8   1        0.40        0.55      0.41 o
  -6  -7   1        6.34        6.24      0.55 o
  -5  -7   1       30.98       31.49      1.10 o
  -4  -7   1      116.28      118.00      1.07 o
  -3  -7   1       66.33       60.59      0.72 o
  -2  -7   1       13.34       13.40      0.43 o
  -1  -7   1        9.23        8.22      0.44 o
   0  -7   1        7.61        8.41      0.48 o
   1  -7   1      469.77      466.64     16.03 o
   2  -7   1       26.10       26.79      0.46 o
   3  -7   1       45.38       42.06      0.67 o
   4  -7   1        4.20        4.85      0.48 o
   5  -7   1        4.74        4.44      0.46 o
  -7  -6   1        2.74        2.14      0.56 o
  -6  -6   1       10.92       12.95      0.55 o
  -5  -6   1       49.08       49.81      0.58 o
  -4  -6   1      400.32      399.90      3.04 o
  -3  -6   1        0.00        0.00      0.40 o
  -2  -6   1       22.73       23.52      0.42 o
  -1  -6   1      230.25      228.87      1.84 o
   0  -6   1      314.42      294.25      4.14 o
   1  -6   1       14.40       15.62      1.51 o
   2  -6   1      303.85      289.05      0.90 o
   3  -6   1        4.86        5.93      0.66 o
   4  -6   1       19.68       18.16      0.67 o
   5  -6   1        0.00        0.11      0.33 o
  -7  -5   1        0.45        1.05      0.54 o
  -6  -5   1        0.65        0.98      0.48 o
  -5  -5   1      660.20      683.53      2.88 o
  -4  -5   1       29.36       26.96      0.49 o
  -3  -5   1        4.22        4.37      0.50 o
  -2  -5   1      103.43      111.66      1.20 o
  -1  -5   1       38.46       41.69      0.51 o
   0  -5   1      169.41      169.98      0.78 o
   1  -5   1      666.91      652.63      3.58 o
   2  -5   1       26.77       30.11      0.62 o
   3  -5   1       13.57        9.86      0.39 o
   4  -5   1        8.80        9.30      0.49 o
   5  -5   1        8.51       10.28      0.53 o
   6  -5   1        1.82        1.58      0.44 o
  -7  -4   1        3.14        3.48      0.57 o
  -6  -4   1       60.25       58.08      0.68 o
  -5  -4   1      162.82      157.46      1.52 o
  -4  -4   1     1004.32      977.97      7.78 o
  -3  -4   1        2.66        1.26      0.39 o
  -2  -4   1      162.92      172.21      0.85 o
  -1  -4   1      132.48      143.11      0.85 o
   0  -4   1       97.19       86.98      0.56 o
   1  -4   1     1066.79     1050.57      5.80 o
   2  -4   1      382.87      398.11      5.26 o
   3  -4   1       18.20       15.48      0.44 o
   4  -4   1       22.22       22.37      0.84 o
   5  -4   1        7.53        7.17      0.43 o
   6  -4   1       10.49        9.93      0.44 o
  -7  -3   1        5.98        5.65      0.63 o
  -6  -3   1       90.55       83.00      0.76 o
  -5  -3   1      245.95      249.78      2.82 o
  -4  -3   1        0.17        0.95      0.42 o
  -3  -3   1       19.95       26.73      0.63 o
  -2  -3   1        0.01        0.29      0.39 o
  -1  -3   1      938.46      940.31      4.92 o
   0  -3   1      544.90      535.33      2.13 o
   1  -3   1     1136.05     1182.45      4.33 o
   2  -3   1      512.64      534.29      1.35 o
   3  -3   1        0.36        0.95      0.37 o
   4  -3   1       19.85       18.67      0.51 o
   5  -3   1        2.37        2.58      0.36 o
   6  -3   1        3.63        3.61      0.39 o
   7  -3   1       19.39       20.66      0.85 o
  -7  -2   1       47.20       46.29      0.81 o
  -6  -2   1       62.94       67.28      0.67 o
  -5  -2   1      459.34      455.96      4.82 o
  -4  -2   1       18.74       18.77      0.49 o
  -3  -2   1       25.34       24.79      0.53 o
  -2  -2   1       69.96       65.56      0.69 o
  -1  -2   1     1558.99     1444.27     10.02 o
   0  -2   1      317.72      322.73      1.25 o
   1  -2   1     1940.77     2052.28     17.18 o
   2  -2   1      185.46      188.37      2.74 o
   3  -2   1       72.63       68.58      2.46 o
   4  -2   1        0.03        0.14      0.36 o
   5  -2   1      401.03      389.38      1.78 o
   6  -2   1        0.16        0.34      0.42 o
   7  -2   1       33.52       33.36      1.04 o
  -7  -1   1        1.98        2.79      0.61 o
  -6  -1   1      345.13      351.05      2.74 o
  -5  -1   1      184.86      174.75      1.89 o
  -4  -1   1       29.08       36.22      0.53 o
  -3  -1   1      178.33      175.55      1.07 o
  -2  -1   1        8.51        7.49      0.45 o
  -1  -1   1      779.65      779.71      5.50 o
   0  -1   1      305.32      311.89      2.04 o
   1  -1   1     2344.95     2450.47     28.43 o
   2  -1   1      158.23      150.67      1.20 o
   3  -1   1      389.47      375.29      2.48 o
   4  -1   1       89.90       90.84      0.70 o
   5  -1   1       16.97       15.83      0.39 o
   6  -1   1        5.74        5.11      0.43 o
   7  -1   1        3.61        4.06      0.46 o
  -7   0   1       19.96       20.47      0.68 o
  -6   0   1        0.13        0.46      0.53 o
  -5   0   1       19.59       19.09      0.54 o
  -4   0   1       14.55       12.62      0.43 o
  -3   0   1        0.17        0.24      0.32 o
  -2   0   1      135.59      144.98      1.42 o
  -1   0   1      156.39      160.04      1.44 o
   0   0   1     2118.19     2202.64     32.95 o
   1   0   1      509.17      537.08      2.30 o
   2   0   1      275.02      252.00      2.20 o
   3   0   1      144.39      165.78      3.41 o
   4   0   1       96.93       97.29      1.10 o
   5   0   1        0.00        0.30      0.43 o
   6   0   1      109.43      108.50      0.97 o
   7   0   1       44.10       43.13      0.74 o
   8   0   1        1.09        1.26      0.51 o
  -7   1   1        0.47        0.19      0.57 o
  -6   1   1      186.51      190.40      2.89 o
  -5   1   1      248.89      253.82      4.99 o
  -4   1   1        5.72        4.34      0.39 o
  -3   1   1       35.23       37.77      0.59 o
  -2   1   1        2.07        5.20      0.40 o
  -1   1   1       12.51        8.83      0.48 o
   0   1   1      262.61      267.19      2.52 o
   1   1   1      402.32      341.01      2.20 o
   2   1   1      304.72      312.52      1.98 o
   3   1   1      535.68      542.86      1.81 o
   4   1   1      126.48      140.38      1.35 o
   5   1   1       49.05       47.61      1.55 o
   6   1   1       21.05       21.38      0.58 o
   7   1   1        4.67        4.02      0.48 o
   8   1   1       54.81       61.22      0.74 o
  -7   2   1        1.82        1.64      0.60 o
  -6   2   1       12.07       12.42      0.48 o
  -5   2   1        1.43        1.89      0.46 o
  -4   2   1       21.14       15.75      2.04 o
  -3   2   1      208.65      199.26      2.41 o
  -2   2   1      550.40      557.89      3.99 o
  -1   2   1      400.77      443.14      4.69 o
   0   2   1        0.73        3.06      0.67 o
   1   2   1        4.81        3.53      0.49 o
   2   2   1     1355.30     1301.61     16.59 o
   3   2   1      215.63      229.03      1.51 o
   4   2   1       20.64       23.10      0.49 o
   5   2   1       26.34       26.34      0.61 o
   6   2   1      187.02      174.94      1.81 o
   7   2   1       10.20       12.49      0.57 o
   8   2   1        0.04       -0.14      0.52 o
  -7   3   1        0.21       -0.07      0.51 o
  -6   3   1       15.66       15.88      0.49 o
  -5   3   1       90.70       94.22      4.87 o
  -4   3   1      137.42      135.31      1.35 o
  -3   3   1        0.05        0.12      0.38 o
  -2   3   1       16.19       17.61      0.45 o
  -1   3   1      649.82      606.62      1.90 o
   0   3   1     2277.94     2234.79     43.04 o
   1   3   1        0.90        0.77      0.42 o
   2   3   1      276.94      297.88      2.77 o
   3   3   1      443.64      431.03      2.73 o
   4   3   1        0.77        1.37      0.42 o
   5   3   1      164.03      169.29      0.93 o
   6   3   1        0.55        0.73      0.54 o
   7   3   1        0.63        0.53      0.70 o
   8   3   1       18.96       19.70      0.67 o
  -6   4   1        2.91        2.79      0.48 o
  -5   4   1        9.38        8.81      0.45 o
  -4   4   1       45.45       44.17      0.58 o
  -3   4   1       15.30       14.10      0.42 o
  -2   4   1      271.21      266.47      2.30 o
  -1   4   1        1.64        1.43      0.39 o
   0   4   1      282.36      267.03      3.78 o
   1   4   1      947.78      937.73      1.88 o
   2   4   1      119.98      128.95      0.79 o
   3   4   1        3.88        4.94      0.40 o
   4   4   1        0.03        0.03      0.42 o
   5   4   1      125.43      122.40      0.82 o
   6   4   1        0.11        0.44      0.45 o
   7   4   1       49.66       53.39      0.79 o
   8   4   1        0.32        0.41      0.65 o
  -6   5   1       32.84       29.24      1.57 o
  -5   5   1        0.02        0.15      0.37 o
  -4   5   1        2.48        1.40      0.38 o
  -3   5   1        3.16        3.72      0.37 o
  -2   5   1      294.74      291.48      4.41 o
  -1   5   1        1.75        1.28      0.46 o
   0   5   1        0.20        0.06      0.36 o
   1   5   1        5.02        6.59      0.47 o
   2   5   1      200.24      202.69      1.93 o
   3   5   1       55.01       54.96      0.60 o
   4   5   1      108.04      110.74      0.73 o
   5   5   1      180.26      183.20      2.78 o
   6   5   1       45.18       42.90      0.72 o
   7   5   1       30.95       34.66      1.35 o
  -5   6   1       12.95       12.06      0.45 o
  -4   6   1        0.02       -0.07      0.44 o
  -3   6   1        0.44        0.73      0.31 o
  -2   6   1        1.16        1.74      0.81 o
  -1   6   1        4.10        2.76      0.41 o
   0   6   1        0.44        0.91      0.46 o
   1   6   1      165.85      181.01      0.99 o
   2   6   1       64.19       54.41      0.51 o
   3   6   1       27.40       27.55      0.47 o
   4   6   1        2.42        2.43      0.42 o
   5   6   1       70.16       68.28      0.77 o
   6   6   1        0.73        0.79      0.51 o
   7   6   1       65.75       67.24      1.75 o
  -4   7   1        2.11        2.20      0.42 o
  -3   7   1        0.40        0.10      0.36 o
  -2   7   1       10.41       11.92      0.38 o
  -1   7   1        4.37        4.79      0.39 o
   0   7   1      373.32      374.38      5.38 o
   1   7   1       73.34       76.92      2.12 o
   2   7   1       77.35       73.12      0.66 o
   3   7   1       11.41       11.38      0.44 o
   4   7   1       15.54       16.62      0.46 o
   5   7   1        4.44        4.50      0.48 o
   6   7   1        4.85        5.79      0.53 o
   7   7   1       10.96       14.22      0.74 o
  -3   8   1       17.56       18.72      0.46 o
  -2   8   1       12.63       12.84      0.57 o
  -1   8   1        1.67        1.55      0.51 o
   0   8   1        8.75       10.37      0.42 o
   1   8   1       65.89       64.36      0.64 o
   2   8   1        1.12        1.65      0.48 o
   3   8   1       78.53       77.09      1.02 o
   4   8   1       10.79       10.18      0.54 o
   5   8   1        5.63        5.73      0.54 o
   6   8   1        3.56        3.22      0.59 o
  -2   9   1        0.00        0.28      0.40 o
  -1   9   1       22.51       21.90      1.07 o
   0   9   1        1.54        0.75      0.46 o
   1   9   1        0.03        0.28      0.46 o
   2   9   1        0.06       -0.42      0.52 o
   3   9   1        0.33        0.38      0.41 o
   4   9   1        0.73        0.70      0.47 o
   5   9   1        1.11        1.48      0.53 o
   0  10   1       40.54       39.75      0.64 o
   1  10   1        4.57        3.17      0.50 o
   2  10   1        4.21        4.21      0.56 o
   3  10   1        0.47        0.23      0.58 o
  -3 -10   2        2.38        2.62      0.43 o
  -2 -10   2       14.19       15.88      0.69 o
  -1 -10   2        2.04        2.16      0.58 o
   0 -10   2        3.50        4.62      0.52 o
  -4  -9   2       81.93       78.51      2.74 o
  -3  -9   2       64.73       65.81      1.04 o
  -2  -9   2        0.42        1.09      0.38 o
  -1  -9   2        0.44        1.07      0.40 o
   0  -9   2        0.01        0.38      0.53 o
   1  -9   2        9.36        8.30      0.55 o
   2  -9   2        7.32        3.87      0.50 o
  -5  -8   2       54.42       54.91      1.27 o
  -4  -8   2       17.75       17.37      0.43 o
  -3  -8   2        6.09        8.41      0.36 o
  -2  -8   2       21.31       21.88      0.81 o
  -1  -8   2       18.07       18.83      0.79 o
   0  -8   2       29.34       30.17      0.54 o
   1  -8   2        0.10        0.24      0.43 o
   2  -8   2        3.74        4.86      0.42 o
   3  -8   2       20.59       17.77      1.11 o
   4  -8   2        2.88        4.24      0.51 o
  -6  -7   2       30.03       31.64      0.70 o
  -5  -7   2        0.02        0.15      0.45 o
  -4  -7   2       32.39       33.60      0.52 o
  -3  -7   2       78.19       79.23      0.59 o
  -2  -7   2       36.83       33.75      0.47 o
  -1  -7   2        2.30        3.19      0.34 o
   0  -7   2       97.61       96.87      1.34 o
   1  -7   2       68.98       74.87      1.13 o
   2  -7   2      179.30      174.40      7.29 o
   3  -7   2       70.37       65.45      0.59 o
   4  -7   2       21.28       21.42      1.26 o
   5  -7   2        1.51        1.58      0.46 o
  -6  -6   2        5.22        4.73      0.52 o
  -5  -6   2       83.68       86.01      0.69 o
  -4  -6   2       47.86       44.21      0.58 o
  -3  -6   2       73.34       76.50      0.59 o
  -2  -6   2       59.26       57.43      0.58 o
  -1  -6   2      105.58      104.67      2.28 o
   0  -6   2       72.40       67.92      0.80 o
   1  -6   2       42.05       38.77      0.40 o
   2  -6   2        3.90        3.85      0.42 o
   3  -6   2        0.03        0.29      0.43 o
   4  -6   2        8.83        7.65      0.46 o
   5  -6   2        3.87        4.21      0.54 o
  -7  -5   2        0.03       -0.23      0.70 o
  -6  -5   2        0.00        0.24      0.55 o
  -5  -5   2       93.38      100.62      0.75 o
  -4  -5   2      146.29      139.18      1.47 o
  -3  -5   2       81.04       79.48      0.93 o
  -2  -5   2       23.97       23.84      0.50 o
  -1  -5   2       37.30       36.19      0.83 o
   0  -5   2       45.62       51.75      0.62 o
   1  -5   2        6.93        6.09      0.37 o
   2  -5   2      241.11      239.68      2.87 o
   3  -5   2       39.95       38.13      0.99 o
   4  -5   2      128.38      124.85      1.40 o
   5  -5   2        2.97        2.94      0.40 o
   6  -5   2        1.17        0.98      0.43 o
  -7  -4   2        0.04        0.07      0.68 o
  -6  -4   2        1.39        1.78      0.52 o
  -5  -4   2       22.68       21.53      0.54 o
  -4  -4   2      213.77      208.69      2.39 o
  -3  -4   2       88.20       83.86      0.62 o
  -2  -4   2      110.20      117.27      1.35 o
  -1  -4   2       57.14       61.35      0.55 o
   0  -4   2      315.25      324.78      1.73 o
   1  -4   2      219.93      220.21      1.17 o
   2  -4   2      191.75      197.51      1.97 o
   3  -4   2        7.22        6.77      0.40 o
   4  -4   2       40.74       38.11      0.51 o
   5  -4   2        1.05        0.66      0.34 o
   6  -4   2        6.85        8.12      0.47 o
  -7  -3   2        0.66        1.05      0.63 o
  -6  -3   2       32.60       31.97      0.67 o
  -5  -3   2        2.08        1.38      0.39 o
  -4  -3   2      219.54      214.57      2.24 o
  -3  -3   2       79.14       80.59      0.67 o
  -2  -3   2       49.77       60.99      0.62 o
  -1  -3   2     1517.20     1504.47     12.68 o
   0  -3   2      125.82      127.07      0.76 o
   1  -3   2      578.25      579.02      1.28 o
   2  -3   2       23.98       23.18      0.37 o
   3  -3   2       50.52       51.71      0.57 o
   4  -3   2      146.36      148.97      0.99 o
   5  -3   2       38.17       35.57      0.48 o
   6  -3   2        0.39        0.57      0.35 o
   7  -3   2        0.59        0.86      0.49 o
  -7  -2   2       15.11       15.21      0.70 o
  -6  -2   2       72.72       70.95      0.78 o
  -5  -2   2      295.35      281.98      3.75 o
  -4  -2   2        0.16        0.19      0.46 o
  -3  -2   2      417.51      435.40      7.68 o
  -2  -2   2       38.88       36.10      0.56 o
  -1  -2   2      420.73      393.93      2.40 o
   0  -2   2      251.58      274.42      2.60 o
   1  -2   2       24.40       23.18      0.47 o
   2  -2   2       41.13       48.78      0.74 o
   3  -2   2      259.57      282.04      1.49 o
   4  -2   2       32.67       31.87      0.53 o
   5  -2   2      205.56      209.18      3.60 o
   6  -2   2       13.18       14.36      0.41 o
   7  -2   2       40.97       39.77      1.40 o
  -7  -1   2        3.42        3.16      0.73 o
  -6  -1   2       92.57       93.08      2.21 o
  -5  -1   2       13.14       15.90      0.47 o
  -4  -1   2        7.63        5.78      0.46 o
  -3  -1   2       37.51       37.94      0.70 o
  -2  -1   2       62.09       66.96      0.84 o
  -1  -1   2      609.64      591.28      6.93 o
   0  -1   2      708.75      675.79      3.65 o
   1  -1   2     1024.25     1040.21      6.46 o
   2  -1   2       23.07       22.81      0.44 o
   3  -1   2        0.02        0.58      0.37 o
   4  -1   2       18.59       23.17      0.43 o
   5  -1   2       63.52       56.40      1.32 o
   6  -1   2        8.38        9.24      0.41 o
   7  -1   2        2.86        2.25      0.46 o
  -7   0   2       19.43       18.62      0.70 o
  -6   0   2        0.00        0.05      0.56 o
  -5   0   2        2.39        3.13      0.44 o
  -4   0   2        4.39        4.09      0.41 o
  -3   0   2      627.45      665.26      8.13 o
  -2   0   2      205.24      214.60      1.10 o
  -1   0   2        3.74        8.73      0.58 o
   0   0   2       21.28       14.36      0.59 o
   1   0   2     3316.58     3233.59     54.24 o
   2   0   2     2870.83     2783.57      6.62 o
   3   0   2     1654.73     1744.40     12.05 o
   4   0   2        6.30        3.55      0.37 o
   5   0   2       19.20       21.57      0.42 o
   6   0   2        1.15        0.71      0.42 o
   7   0   2        1.41        1.59      0.42 o
   8   0   2        0.60        1.15      0.51 o
  -7   1   2        3.33        3.92      0.65 o
  -6   1   2       66.15       68.22      0.76 o
  -5   1   2        0.06        0.27      0.43 o
  -4   1   2       79.08       80.25      0.74 o
  -3   1   2       34.45       33.36      0.56 o
  -2   1   2      197.89      183.67      1.51 o
  -1   1   2      561.53      516.75      2.26 o
   0   1   2     2098.79     2041.36     21.62 o
   1   1   2     1246.48     1295.88      4.74 o
   2   1   2      422.13      421.40      3.01 o
   3   1   2      167.14      178.44      2.29 o
   4   1   2      469.67      535.54      2.56 o
   5   1   2       78.81       79.47      0.63 o
   6   1   2        5.59        5.70      0.38 o
   7   1   2        2.45        2.50      0.47 o
   8   1   2       41.07       43.02      1.56 o
  -7   2   2        4.90        4.41      0.62 o
  -6   2   2        7.61        7.85      0.54 o
  -5   2   2       62.83       64.59      0.67 o
  -4   2   2      203.49      207.20      3.26 o
  -3   2   2       17.34       21.40      0.52 o
  -2   2   2      269.15      268.44      3.60 o
  -1   2   2       73.64       77.16      0.97 o
   0   2   2     1349.02     1195.49      5.80 o
   1   2   2        1.65        1.56      0.53 o
   2   2   2      568.54      591.41      6.49 o
   3   2   2     1412.76     1484.63      7.24 o
   4   2   2        3.78        5.15      0.49 o
   5   2   2       67.48       62.75      0.69 o
   6   2   2        2.65        1.88      0.46 o
   7   2   2        9.62       10.41      0.53 o
   8   2   2       21.18       22.91      0.63 o
  -6   3   2        0.11        0.16      0.45 o
  -5   3   2       17.94       19.45      1.11 o
  -4   3   2      266.89      261.69      8.72 o
  -3   3   2        6.28        5.95      0.37 o
  -2   3   2      149.69      151.36      1.92 o
  -1   3   2      261.14      251.70      2.56 o
   0   3   2       16.43       11.17      0.52 o
   1   3   2      169.43      154.92      2.59 o
   2   3   2       61.50       62.99      0.73 o
   3   3   2      789.02      836.34      2.30 o
   4   3   2        2.20        5.86      1.10 o
   5   3   2       31.17       30.91      0.63 o
   6   3   2       13.86       14.61      0.54 o
   7   3   2        0.90        1.03      0.53 o
   8   3   2        0.03        0.35      0.60 o
  -6   4   2        0.73        0.77      0.48 o
  -5   4   2        8.58        9.86      0.52 o
  -4   4   2       19.66       18.69      0.70 o
  -3   4   2        6.40        5.70      0.41 o
  -2   4   2       30.37       26.08      0.44 o
  -1   4   2       35.56       46.58      0.59 o
   0   4   2        0.24        0.52      0.39 o
   1   4   2       36.68       41.63      0.59 o
   2   4   2      350.84      358.73      2.96 o
   3   4   2       52.57       71.88      0.71 o
   4   4   2       46.94       48.06      0.62 o
   5   4   2        1.97        1.83      0.54 o
   6   4   2       11.82       13.27      0.66 o
   7   4   2       29.43       30.98      0.82 o
   8   4   2       27.83       27.13      0.85 o
  -5   5   2       43.34       46.57      1.04 o
  -4   5   2        3.83        3.23      0.38 o
  -3   5   2        1.98        1.48      0.33 o
  -2   5   2       90.69       87.03      0.96 o
  -1   5   2        0.00       -0.05      0.55 o
   0   5   2       10.27       10.94      0.51 o
   1   5   2      154.72      135.91      3.14 o
   2   5   2       21.23       19.66      0.67 o
   3   5   2        2.57        3.49      0.39 o
   4   5   2        0.92        0.69      0.49 o
   5   5   2      275.42      281.57      1.37 o
   6   5   2       59.01       52.18      1.21 o
   7   5   2       10.30        9.37      0.69 o
  -5   6   2        0.34        0.25      0.48 o
  -4   6   2       26.43       29.08      0.71 o
  -3   6   2        1.94        2.15      0.43 o
  -2   6   2        1.33        1.98      0.36 o
  -1   6   2        3.39        3.36      0.43 o
   0   6   2       31.34       29.29      0.74 o
   1   6   2        0.16        1.20      0.47 o
   2   6   2      406.04      414.12      4.23 o
   3   6   2       36.03       33.58      0.70 o
   4   6   2       40.74       39.58      0.67 o
   5   6   2        8.93        7.57      0.47 o
   6   6   2        6.63        6.62      0.62 o
   7   6   2        0.64        0.58      0.69 o
  -4   7   2        1.38        1.13      0.39 o
  -3   7   2        0.80        0.35      0.34 o
  -2   7   2       10.02       10.27      0.44 o
  -1   7   2       27.30       26.76      0.59 o
   0   7   2      133.87      131.92      3.65 o
   1   7   2       65.80       72.59      1.14 o
   2   7   2       42.78       43.78      0.98 o
   3   7   2        6.24        6.51      0.50 o
   4   7   2       63.33       68.60      1.66 o
   5   7   2       18.65       16.54      0.57 o
   6   7   2        3.61        4.05      0.53 o
   7   7   2       13.54       14.76      0.96 o
  -3   8   2        1.97        1.98      0.49 o
  -2   8   2       10.42       10.74      0.39 o
  -1   8   2        1.67        2.67      0.39 o
   0   8   2        1.46        1.99      0.43 o
   1   8   2       24.75       23.97      0.46 o
   2   8   2        1.68        1.94      0.39 o
   3   8   2       66.53       60.87      1.73 o
   4   8   2        1.80        2.00      0.53 o
   5   8   2       29.00       28.47      0.63 o
   6   8   2       14.54       14.29      0.94 o
  -2   9   2       15.60       16.33      0.48 o
  -1   9   2       20.23       20.53      0.65 o
   0   9   2        0.22        0.32      0.42 o
   1   9   2       18.63       19.68      0.57 o
   2   9   2       10.09       11.13      0.63 o
   3   9   2        8.16        7.90      0.43 o
   4   9   2        3.56        4.09      0.57 o
   5   9   2       12.02       11.70      0.64 o
   0  10   2       35.08       31.05      0.73 o
   1  10   2        5.23        6.00      0.59 o
   2  10   2        7.04        5.97      0.58 o
   3  10   2        7.90        8.37      0.52 o
  -2 -10   3        1.03        1.26      0.46 o
  -1 -10   3        8.97        8.19      0.41 o
   0 -10   3        7.31        8.48      0.61 o
  -4  -9   3       49.92       53.95      1.27 o
  -3  -9   3        9.55        9.36      0.46 o
  -2  -9   3        4.22        5.11      0.55 o
  -1  -9   3       34.63       38.32      0.64 o
   0  -9   3        0.01        0.03      0.33 o
   1  -9   3       18.59       17.64      0.73 o
   2  -9   3        0.53        0.92      0.44 o
  -5  -8   3       23.61       23.20      0.60 o
  -4  -8   3        8.94        7.84      0.43 o
  -3  -8   3       10.37       11.74      0.46 o
  -2  -8   3       22.60       23.65      0.57 o
  -1  -8   3        2.61        2.31      0.43 o
   0  -8   3        4.59        5.21      0.37 o
   1  -8   3        0.01        0.11      0.39 o
   2  -8   3        1.05        0.68      0.52 o
   3  -8   3        1.64        1.21      0.43 o
   4  -8   3        3.24        3.77      0.59 o
  -6  -7   3       27.96       28.97      0.66 o
  -5  -7   3        0.02       -0.04      0.42 o
  -4  -7   3        2.78        4.07      0.41 o
  -3  -7   3       30.78       29.24      0.50 o
  -2  -7   3       11.72        9.89      0.44 o
  -1  -7   3        2.44        2.57      0.42 o
   0  -7   3       95.07       94.91      1.29 o
   1  -7   3        5.81        6.86      0.38 o
   2  -7   3        5.51        5.09      0.44 o
   3  -7   3        1.35        1.28      0.40 o
   4  -7   3       10.89        8.88      0.50 o
   5  -7   3        3.91        3.84      0.61 o
  -6  -6   3        0.01        0.09      0.55 o
  -5  -6   3       22.71       24.36      0.61 o
  -4  -6   3       29.72       31.06      0.52 o
  -3  -6   3       46.81       50.89      0.77 o
  -2  -6   3       27.33       32.59      0.62 o
  -1  -6   3       49.99       49.97      0.53 o
   0  -6   3       36.86       35.85      0.41 o
   1  -6   3      128.69      134.93      1.47 o
   2  -6   3       16.64       16.46      0.40 o
   3  -6   3       58.87       57.01      2.29 o
   4  -6   3        9.00        9.85      0.53 o
   5  -6   3       37.45       32.28      1.22 o
  -7  -5   3        2.56        2.81      0.79 o
  -6  -5   3        4.58        4.56      0.65 o
  -5  -5   3        0.35        0.52      0.46 o
  -4  -5   3       94.48       93.50      0.68 o
  -3  -5   3       20.05       21.94      0.43 o
  -2  -5   3        9.82       12.75      0.43 o
  -1  -5   3        0.62        1.16      0.39 o
   0  -5   3        3.97        3.76      0.32 o
   1  -5   3        0.06        0.39      0.34 o
   2  -5   3        1.37        0.96      0.31 o
   3  -5   3        2.89        2.78      0.51 o
   4  -5   3      165.19      161.24      0.97 o
   5  -5   3        5.77        4.95      0.45 o
   6  -5   3        0.08        0.54      0.43 o
  -7  -4   3        3.62        2.86      0.70 o
  -6  -4   3       32.82       34.30      0.83 o
  -5  -4   3       16.51       17.14      0.55 o
  -4  -4   3        0.29       -0.19      0.45 o
  -3  -4   3       54.59       56.36      0.62 o
  -2  -4   3      612.75      634.04      5.98 o
  -1  -4   3      929.67      980.53     11.79 o
   0  -4   3      201.48      208.16      1.30 o
   1  -4   3       23.32       17.04      0.36 o
   2  -4   3       14.59       16.67      0.39 o
   3  -4   3       19.99       18.57      0.62 o
   4  -4   3      205.28      212.18      3.46 o
   5  -4   3        0.07        0.15      0.47 o
   6  -4   3        0.02        0.06      0.37 o
  -7  -3   3        1.28        1.32      0.68 o
  -6  -3   3        7.81        8.76      0.62 o
  -5  -3   3        0.73        0.99      0.56 o
  -4  -3   3        5.04        4.96      0.87 o
  -3  -3   3       26.41       20.90      0.50 o
  -2  -3   3      471.51      506.87      6.72 o
  -1  -3   3      184.28      165.20      1.34 o
   0  -3   3        0.23        0.61      0.34 o
   1  -3   3       36.69       28.73      0.43 o
   2  -3   3      350.32      347.55      2.82 o
   3  -3   3      208.69      194.77      1.42 o
   4  -3   3      135.29      142.21      2.03 o
   5  -3   3       28.13       29.19      0.54 o
   6  -3   3        0.42        0.72      0.43 o
   7  -3   3        2.10        2.24      0.43 o
  -7  -2   3        0.47        0.60      0.55 o
  -6  -2   3       41.71       41.09      0.74 o
  -5  -2   3       29.60       26.74      0.67 o
  -4  -2   3       49.35       53.37      1.54 o
  -3  -2   3        7.66        9.10      0.55 o
  -2  -2   3      784.85      871.73      5.03 o
  -1  -2   3        0.23        1.49      0.32 o
   0  -2   3      217.70      222.16      3.14 o
   1  -2   3      599.01      553.62      4.19 o
   2  -2   3       39.88       35.51      0.40 o
   3  -2   3       29.11       31.92      0.57 o
   4  -2   3      106.32      122.26      2.53 o
   5  -2   3       10.88       12.55      0.39 o
   6  -2   3       53.17       54.49      0.72 o
   7  -2   3       51.62       52.64      1.62 o
  -7  -1   3        2.08        2.26      0.95 o
  -6  -1   3        0.31        0.64      0.50 o
  -5  -1   3        4.67        5.31      0.57 o
  -4  -1   3        2.29        2.01      0.43 o
  -3  -1   3      479.39      449.26      9.72 o
  -2  -1   3      197.84      232.15      3.26 o
  -1  -1   3      303.11      275.87      1.48 o
   0  -1   3       70.68       62.27      0.72 o
   1  -1   3        0.33        0.34      0.48 o
   2  -1   3      169.76      153.35     20.26 o
   3  -1   3      656.00      636.56     10.95 o
   4  -1   3       56.29       47.04      0.55 o
   5  -1   3      151.83      150.93      0.72 o
   6  -1   3        0.51        0.57      0.42 o
   7  -1   3        9.33        8.98      0.60 o
  -7   0   3        8.56        7.75      0.98 o
  -6   0   3        0.01        0.07      0.51 o
  -5   0   3        0.56        1.06      0.39 o
  -4   0   3       10.18        9.40      0.47 o
  -3   0   3        2.92        3.79      0.38 o
  -2   0   3      117.93      148.49      1.43 o
  -1   0   3      339.82      333.24      2.68 o
   0   0   3     3253.31     3259.10     63.93 o
   1   0   3      176.99      189.31      1.51 o
   2   0   3     1602.32     1522.05      8.65 o
   3   0   3        0.75        0.15      0.36 o
   4   0   3       23.67       29.20      0.43 o
   5   0   3       82.23       84.84      0.78 o
   6   0   3        0.01       -0.02      0.40 o
   7   0   3        0.07        0.03      0.41 o
   8   0   3        1.51        2.15      0.53 o
  -7   1   3        1.99        1.95      0.55 o
  -6   1   3       19.58       20.86      0.57 o
  -5   1   3        0.00        0.14      0.54 o
  -4   1   3        0.01       -0.37      0.39 o
  -3   1   3      948.79      989.90     12.36 o
  -2   1   3       26.27       20.34      0.44 o
  -1   1   3      533.06      534.68      2.65 o
   0   1   3      540.59      536.75      5.40 o
   1   1   3      343.34      304.32      2.15 o
   2   1   3       26.07       27.78      0.53 o
   3   1   3        8.74        8.10      0.45 o
   4   1   3      232.68      241.61      1.03 o
   5   1   3       13.88       13.57      0.41 o
   6   1   3       15.92       19.75      0.55 o
   7   1   3       26.88       22.60      0.55 o
   8   1   3       10.94       12.48      0.58 o
  -6   2   3       24.77       26.49      0.66 o
  -5   2   3       60.55       65.05      0.69 o
  -4   2   3        9.35       11.66      0.50 o
  -3   2   3       69.30       67.12      0.88 o
  -2   2   3       77.42       82.62      0.60 o
  -1   2   3       50.27       50.30      0.50 o
   0   2   3       48.59       40.04      0.57 o
   1   2   3      196.76      184.85      1.79 o
   2   2   3      173.92      158.77      0.96 o
   3   2   3        2.32        2.65      0.73 o
   4   2   3       93.68       73.38      1.53 o
   5   2   3        0.39        1.07      0.48 o
   6   2   3        1.66        0.94      0.47 o
   7   2   3        0.38        0.26      0.61 o
   8   2   3        0.82        0.83      0.57 o
  -6   3   3        0.02        0.19      0.49 o
  -5   3   3        0.00       -0.25      0.52 o
  -4   3   3        2.35        2.22      0.47 o
  -3   3   3       25.99       27.07      0.85 o
  -2   3   3      297.41      318.69      2.52 o
  -1   3   3       42.15       41.86      0.54 o
   0   3   3      278.02      287.82      3.47 o
   1   3   3      544.67      512.31      9.43 o
   2   3   3      327.06      312.20      3.98 o
   3   3   3      417.12      414.06      4.07 o
   4   3   3       21.67       23.39      0.87 o
   5   3   3       29.43       26.39      0.65 o
   6   3   3        2.80        4.53      0.48 o
   7   3   3        4.68        3.66      0.61 o
   8   3   3        4.11        4.79      1.03 o
  -6   4   3        0.01        0.17      0.57 o
  -5   4   3        1.18        1.37      0.44 o
  -4   4   3        2.86        3.29      0.48 o
  -3   4   3      102.50       98.60      1.60 o
  -2   4   3       18.93       13.83      0.49 o
  -1   4   3      437.41      424.45      5.20 o
   0   4   3        6.03        5.78      0.50 o
   1   4   3        1.57        0.86      0.34 o
   2   4   3       15.17       14.49      0.40 o
   3   4   3        1.62        1.73      0.38 o
   4   4   3       18.67       16.23      0.53 o
   5   4   3       32.04       29.70      0.67 o
   6   4   3        8.46        8.20      0.63 o
   7   4   3       22.33       21.95      0.73 o
   8   4   3        2.50        1.81      0.72 o
  -5   5   3       42.27       46.51      1.82 o
  -4   5   3       19.00       19.76      0.52 o
  -3   5   3        5.16        6.21      0.49 o
  -2   5   3        0.66        0.69      0.41 o
  -1   5   3       21.17       17.91      0.47 o
   0   5   3       83.37       73.15      1.03 o
   1   5   3       67.55       61.02      0.64 o
   2   5   3       72.66       77.89      0.64 o
   3   5   3       27.70       34.59      0.61 o
   4   5   3       26.69       24.87      0.45 o
   5   5   3       59.67       62.59      0.71 o
   6   5   3        3.32        3.41      0.63 o
   7   5   3        2.53        4.23      0.68 o
  -5   6   3        0.06        0.28      0.44 o
  -4   6   3        5.01        5.96      0.43 o
  -3   6   3        1.04        1.78      0.35 o
  -2   6   3       32.73       38.74      0.95 o
  -1   6   3       35.10       34.90      0.70 o
   0   6   3        3.64        4.04      0.40 o
   1   6   3        0.72        0.72      0.39 o
   2   6   3       16.61       13.95      0.45 o
   3   6   3       43.10       40.08      0.58 o
   4   6   3        2.13        2.62      0.43 o
   5   6   3        6.06        6.11      0.47 o
   6   6   3       32.90       32.04      1.58 o
   7   6   3        0.02       -0.03      0.69 o
  -4   7   3        7.43        6.31      0.51 o
  -3   7   3        0.22        0.15      0.45 o
  -2   7   3       11.36       10.20      0.42 o
  -1   7   3        1.14        2.16      0.37 o
   0   7   3        0.98        1.10      0.34 o
   1   7   3        0.14        0.48      0.42 o
   2   7   3        6.26        6.36      0.39 o
   3   7   3       47.42       40.87      0.54 o
   4   7   3       16.71       19.30      0.59 o
   5   7   3       20.67       18.22      0.87 o
   6   7   3        0.02       -0.16      0.66 o
   7   7   3        3.26        2.26      0.72 o
  -3   8   3        0.37        0.08      0.44 o
  -2   8   3        3.33        3.44      0.36 o
  -1   8   3        2.59        3.09      0.36 o
   0   8   3        1.57        1.54      0.39 o
   1   8   3       60.66       55.98      1.78 o
   2   8   3       13.74       12.22      0.53 o
   3   8   3        1.56        0.88      0.44 o
   4   8   3       13.76       13.65      0.50 o
   5   8   3       20.07       19.48      0.67 o
   6   8   3       25.18       24.06      0.88 o
  -2   9   3        2.36        2.84      0.45 o
  -1   9   3       14.67       13.68      0.83 o
   0   9   3        0.03        0.33      0.35 o
   1   9   3       10.25       12.15      0.56 o
   2   9   3       11.17       10.98      0.56 o
   3   9   3       26.72       28.06      0.60 o
   4   9   3        3.74        3.42      0.60 o
   5   9   3       36.52       37.96      0.90 o
   0  10   3        5.75        6.29      0.51 o
   1  10   3        1.00        1.25      0.45 o
   2  10   3        0.43        0.55      0.50 o
   3  10   3        7.76        7.48      0.63 o
  -3  -9   4        4.92        4.86      0.46 o
  -2  -9   4        0.57        0.82      0.48 o
  -1  -9   4       68.85       70.71      0.87 o
   0  -9   4        7.38        8.63      0.58 o
   1  -9   4        3.64        3.65      0.40 o
   2  -9   4        0.14        0.03      0.49 o
  -5  -8   4        0.48        0.76      0.46 o
  -4  -8   4        0.74        0.77      0.43 o
  -3  -8   4        1.87        2.03      0.46 o
  -2  -8   4       10.86       13.87      0.48 o
  -1  -8   4        0.12       -0.05      0.39 o
   0  -8   4       24.37       24.94      0.45 o
   1  -8   4        0.79        0.84      0.34 o
   2  -8   4        2.59        2.53      0.54 o
   3  -8   4        5.20        4.49      0.45 o
  -5  -7   4        0.22        0.40      0.44 o
  -4  -7   4        1.48        0.99      0.42 o
  -3  -7   4        1.92        0.59      0.43 o
  -2  -7   4        1.53        1.91      0.34 o
  -1  -7   4       65.55       73.00      0.67 o
   0  -7   4       35.84       37.80      0.46 o
   1  -7   4       85.29       88.32      0.56 o
   2  -7   4       21.25       25.20      0.44 o
   3  -7   4       29.92       29.92      1.02 o
   4  -7   4        0.20        0.27      0.53 o
  -6  -6   4        3.50        4.40      0.69 o
  -5  -6   4        5.24        4.89      0.51 o
  -4  -6   4       35.68       33.52      0.65 o
  -3  -6   4        4.65        5.28      0.43 o
  -2  -6   4      103.24      115.00      1.85 o
  -1  -6   4       90.68       87.39      1.21 o
   0  -6   4       68.74       67.49      0.51 o
   1  -6   4       40.31       42.51      1.09 o
   2  -6   4        2.45        2.51      0.34 o
   3  -6   4       46.48       49.42      0.90 o
   4  -6   4        5.03        3.77      0.52 o
   5  -6   4        2.18        1.75      0.39 o
  -6  -5   4        2.50        1.51      0.69 o
  -5  -5   4       22.91       20.05      1.28 o
  -4  -5   4       91.81       93.74      0.70 o
  -3  -5   4       85.38       87.12      0.77 o
  -2  -5   4       34.03       32.28      0.48 o
  -1  -5   4      121.18      130.31      1.14 o
   0  -5   4        4.26        6.11      0.39 o
   1  -5   4        5.36        5.76      0.36 o
   2  -5   4       30.82       30.51      0.42 o
   3  -5   4       28.37       33.34      0.72 o
   4  -5   4        8.24        8.88      0.44 o
   5  -5   4       12.89       12.00      0.55 o
   6  -5   4        3.32        2.68      0.49 o
  -7  -4   4        7.53        7.15      1.00 o
  -6  -4   4       51.96       50.69      0.82 o
  -5  -4   4       20.99       17.10      0.65 o
  -4  -4   4       63.69       63.43      1.25 o
  -3  -4   4        2.96        3.54      0.44 o
  -2  -4   4       84.92       88.42      0.70 o
  -1  -4   4      332.59      339.67      2.60 o
   0  -4   4        3.21        4.03      0.30 o
   1  -4   4      101.09      106.07      0.72 o
   2  -4   4       14.69       15.22      0.35 o
   3  -4   4        1.06        1.22      0.39 o
   4  -4   4        6.93        6.58      0.41 o
   5  -4   4       22.09       21.50      0.56 o
   6  -4   4       17.00       16.11      0.45 o
  -7  -3   4        7.73       10.60      1.00 o
  -6  -3   4        0.01       -0.01      0.63 o
  -5  -3   4        6.30        6.93      0.49 o
  -4  -3   4        0.55       -0.24      0.55 o
  -3  -3   4        1.36        0.47      0.46 o
  -2  -3   4      229.13      240.76      1.39 o
  -1  -3   4       17.34       17.26      0.42 o
   0  -3   4      126.20      141.75      1.21 o
   1  -3   4       84.62       75.14      2.00 o
   2  -3   4        3.37        2.43      0.39 o
   3  -3   4       60.06       64.27      0.88 o
   4  -3   4        0.03        0.22      0.38 o
   5  -3   4        0.03        0.30      0.40 o
   6  -3   4        0.85        1.33      0.40 o
   7  -3   4        0.00        0.28      0.48 o
  -7  -2   4        5.83        6.22      0.72 o
  -6  -2   4        1.02        0.62      0.63 o
  -5  -2   4       66.16       66.67      1.22 o
  -4  -2   4       77.49       79.90      0.74 o
  -3  -2   4       92.53       94.49      1.41 o
  -2  -2   4      103.54       91.49      0.73 o
  -1  -2   4      144.77      133.84      0.97 o
   0  -2   4       52.58       45.42      0.53 o
   1  -2   4       34.42       31.16      0.46 o
   2  -2   4        9.55        7.83      0.38 o
   3  -2   4       34.72       37.37      0.46 o
   4  -2   4        9.74        7.03      0.36 o
   5  -2   4       88.67       88.87      1.67 o
   6  -2   4       11.69       13.25      0.42 o
   7  -2   4       27.18       29.87      0.56 o
  -7  -1   4        7.13        6.52      0.72 o
  -6  -1   4       59.60       61.96      0.79 o
  -5  -1   4        0.62        1.07      0.41 o
  -4  -1   4       10.39       13.06      0.57 o
  -3  -1   4       15.21       14.64      0.58 o
  -2  -1   4      247.66      268.91      2.64 o
  -1  -1   4      567.88      553.48      3.54 o
   0  -1   4        8.68       13.15      0.41 o
   1  -1   4      136.71      117.82      1.14 o
   2  -1   4       83.45       89.95      1.02 o
   3  -1   4       94.66       96.55      1.97 o
   4  -1   4      426.14      435.56      3.96 o
   5  -1   4       42.23       40.48      0.56 o
   6  -1   4       15.49       15.27      0.45 o
   7  -1   4        6.53        7.01      0.47 o
  -7   0   4        0.10        0.89      0.69 o
  -6   0   4        8.20        9.81      0.72 o
  -5   0   4       17.32       15.60      0.64 o
  -4   0   4        4.07        3.91      0.54 o
  -3   0   4       11.35       12.24      0.47 o
  -2   0   4        0.70        1.03      0.34 o
  -1   0   4       36.12       36.10      0.64 o
   0   0   4      765.73      761.09      2.03 o
   1   0   4       95.18      125.20      1.11 o
   2   0   4      342.63      341.82      3.54 o
   3   0   4        9.00        6.11      0.40 o
   4   0   4       71.92       79.03      0.81 o
   5   0   4       38.24       38.25      0.61 o
   6   0   4       10.83        9.02      0.47 o
   7   0   4        0.46        1.00      0.47 o
   8   0   4        1.96        2.98      0.56 o
  -6   1   4        0.08        0.21      0.64 o
  -5   1   4        0.15        0.07      0.41 o
  -4   1   4       49.99       48.56      0.84 o
  -3   1   4       54.00       59.25      0.58 o
  -2   1   4      243.10      263.50      2.43 o
  -1   1   4       18.74       24.29      0.45 o
   0   1   4      100.73       82.81      0.64 o
   1   1   4       22.19       17.69      0.43 o
   2   1   4      134.47      129.67      1.28 o
   3   1   4      783.53      834.50     10.29 o
   4   1   4       62.56       67.18      0.77 o
   5   1   4       12.46       11.19      0.40 o
   6   1   4       22.20       26.33      0.48 o
   7   1   4       44.57       39.46      0.63 o
   8   1   4        1.26        1.56      0.57 o
  -6   2   4        2.98        2.90      0.62 o
  -5   2   4       18.83       19.98      0.79 o
  -4   2   4       10.35        9.80      0.53 o
  -3   2   4        5.46        8.59      0.38 o
  -2   2   4        1.60        0.39      0.31 o
  -1   2   4        5.44        8.09      0.41 o
   0   2   4      758.04      749.24      5.63 o
   1   2   4        0.06        0.27      0.32 o
   2   2   4      564.10      531.18      4.95 o
   3   2   4        0.01        0.37      0.53 o
   4   2   4      418.52      411.25      1.41 o
   5   2   4       25.89       31.21      1.05 o
   6   2   4       33.19       25.28      1.51 o
   7   2   4        6.78        6.69      0.66 o
   8   2   4        0.02       -0.14      0.68 o
  -6   3   4        3.29        3.66      0.61 o
  -5   3   4        7.40        6.27      0.53 o
  -4   3   4       18.33       19.18      0.54 o
  -3   3   4       36.84       35.39      0.94 o
  -2   3   4       45.78       50.17      1.19 o
  -1   3   4      414.40      374.25      6.03 o
   0   3   4      165.37      156.01      2.32 o
   1   3   4      482.46      443.46      5.21 o
   2   3   4       92.88       80.17      0.88 o
   3   3   4       75.51       90.01      1.62 o
   4   3   4       27.98       25.61      0.63 o
   5   3   4      120.95      120.61      0.99 o
   6   3   4        3.38        1.52      0.72 o
   7   3   4        7.35        4.93      0.66 o
   8   3   4        2.14        1.09      0.69 o
  -5   4   4        0.95        1.59      0.53 o
  -4   4   4        1.98        3.80      0.44 o
  -3   4   4      126.24      127.58      3.31 o
  -2   4   4       60.13       56.52      0.74 o
  -1   4   4        0.63        0.55      0.41 o
   0   4   4      398.31      360.99      2.64 o
   1   4   4       19.83       14.93      0.43 o
   2   4   4       20.60       18.23      0.41 o
   3   4   4      142.67      136.22      0.80 o
   4   4   4        3.34        3.75      0.48 o
   5   4   4       67.17       50.42      1.54 o
   6   4   4       44.66       37.44      0.72 o
   7   4   4        0.09        0.39      0.52 o
   8   4   4        6.21        5.41      0.73 o
  -5   5   4        6.71        7.65      0.50 o
  -4   5   4        3.00        2.92      0.45 o
  -3   5   4        0.31       -0.01      0.48 o
  -2   5   4        7.73        7.56      0.38 o
  -1   5   4       12.52       10.37      0.40 o
   0   5   4      304.66      289.62      3.04 o
   1   5   4       74.04       77.86      0.57 o
   2   5   4        6.47        8.14      0.41 o
   3   5   4        2.90        2.83      0.39 o
   4   5   4        3.65        3.91      0.49 o
   5   5   4        3.77        4.09      0.49 o
   6   5   4       51.06       47.87      0.75 o
   7   5   4        3.46        5.82      0.65 o
  -4   6   4        0.25       -0.19      0.42 o
  -3   6   4        4.50        6.29      0.51 o
  -2   6   4        6.81        7.56      0.44 o
  -1   6   4       20.39       18.27      0.53 o
   0   6   4       63.55       67.45      0.91 o
   1   6   4       32.45       33.90      0.62 o
   2   6   4        2.60        3.30      0.40 o
   3   6   4        3.14        5.09      0.36 o
   4   6   4       22.18       23.29      0.53 o
   5   6   4      123.54      113.77      7.08 o
   6   6   4       49.54       50.51      1.37 o
   7   6   4        2.84        3.52      0.71 o
  -4   7   4        8.94        8.87      0.43 o
  -3   7   4        5.62        5.47      0.39 o
  -2   7   4        7.38        4.49      0.40 o
  -1   7   4        8.98        9.51      0.44 o
   0   7   4      167.74      178.26      2.07 o
   1   7   4        4.38        5.25      0.42 o
   2   7   4       18.61       18.73      0.50 o
   3   7   4       18.98       17.64      0.44 o
   4   7   4        0.08        0.16      0.37 o
   5   7   4        2.03        2.85      0.56 o
   6   7   4        2.49        1.85      0.54 o
   7   7   4        5.42        2.98      0.73 o
  -3   8   4        0.66        1.09      0.45 o
  -2   8   4        0.32        0.47      0.47 o
  -1   8   4       86.85       83.72      1.39 o
   0   8   4        0.00        0.13      0.36 o
   1   8   4       56.58       55.45      0.91 o
   2   8   4        2.46        2.52      0.39 o
   3   8   4       18.65       19.97      0.48 o
   4   8   4       28.19       30.02      0.54 o
   5   8   4        4.79        4.63      0.48 o
   6   8   4        3.68        3.18      0.73 o
  -1   9   4        0.00        0.18      0.40 o
   0   9   4        0.66        0.68      0.38 o
   1   9   4        3.63        3.98      0.39 o
   2   9   4        0.03        0.41      0.45 o
   3   9   4        7.30        8.32      0.48 o
   4   9   4       18.11       17.97      0.53 o
   5   9   4        1.79        1.63      0.48 o
   1  10   4        3.73        3.76      0.43 o
   2  10   4        0.00        0.00      0.40 o
   3  10   4        6.57        5.97      0.51 o
  -3  -9   5        1.22        1.58      0.52 o
  -2  -9   5        1.47        1.55      0.41 o
  -1  -9   5        9.95       10.66      0.76 o
   0  -9   5        0.24        0.55      0.48 o
   1  -9   5        6.17        6.37      0.45 o
  -4  -8   5        0.83        0.63      0.50 o
  -3  -8   5        1.40        2.10      0.42 o
  -2  -8   5        7.42        8.38      0.42 o
  -1  -8   5        0.00        0.12      0.43 o
   0  -8   5       11.70       11.91      0.68 o
   1  -8   5        4.75        5.08      0.46 o
   2  -8   5       10.31        9.95      0.66 o
   3  -8   5        1.75        1.70      0.57 o
  -5  -7   5        0.30        0.61      0.53 o
  -4  -7   5        0.55        0.46      0.39 o
  -3  -7   5        0.31        1.19      0.45 o
  -2  -7   5        0.98        0.48      0.38 o
  -1  -7   5        5.37        7.98      0.47 o
   0  -7   5       29.70       27.72      0.62 o
   1  -7   5       38.01       39.07      0.49 o
   2  -7   5       10.94       10.74      0.49 o
   3  -7   5       10.82       10.38      0.48 o
   4  -7   5        9.30        8.58      0.42 o
  -5  -6   5        1.52        2.24      0.66 o
  -4  -6   5        0.78        0.62      0.37 o
  -3  -6   5        1.76        1.86      0.39 o
  -2  -6   5       69.88       74.74      0.58 o
  -1  -6   5      183.82      183.77      2.44 o
   0  -6   5       13.61       11.82      0.36 o
   1  -6   5        4.31        4.56      0.37 o
   2  -6   5        4.95        4.79      0.35 o
   3  -6   5        1.29        2.15      0.50 o
   4  -6   5       21.25       21.13      0.58 o
   5  -6   5        0.27        0.00      0.43 o
  -6  -5   5        2.36        2.90      0.73 o
  -5  -5   5       11.62       11.36      0.57 o
  -4  -5   5       17.71       18.11      0.55 o
  -3  -5   5       11.57       12.70      0.45 o
  -2  -5   5        2.03        1.13      0.40 o
  -1  -5   5       23.04       19.58      0.44 o
   0  -5   5       29.59       29.33      0.45 o
   1  -5   5        0.24        0.24      0.35 o
   2  -5   5       35.27       36.28      0.99 o
   3  -5   5       11.88       10.51      0.39 o
   4  -5   5       10.51        9.91      0.48 o
   5  -5   5       11.59       11.63      0.53 o
   6  -5   5        6.10        6.24      0.55 o
  -6  -4   5        1.98        0.96      0.67 o
  -5  -4   5        2.67        3.03      0.60 o
  -4  -4   5       14.25       16.03      0.64 o
  -3  -4   5       12.14       12.55      0.55 o
  -2  -4   5        5.61        5.68      0.51 o
  -1  -4   5       11.80       10.14      0.42 o
   0  -4   5       18.23       21.20      0.43 o
   1  -4   5       89.14       86.26      0.89 o
   2  -4   5      211.00      223.31      2.27 o
   3  -4   5        5.15        3.87      0.32 o
   4  -4   5       22.80       24.41      0.82 o
   5  -4   5        0.51        0.26      0.38 o
   6  -4   5       13.98       14.50      0.51 o
  -6  -3   5        0.02        0.24      0.65 o
  -5  -3   5        0.11        0.15      0.60 o
  -4  -3   5        0.33        1.38      0.47 o
  -3  -3   5        1.48        1.59      0.55 o
  -2  -3   5      125.63      135.20      1.49 o
  -1  -3   5      819.33      815.67      9.05 o
   0  -3   5       39.27       39.81      0.45 o
   1  -3   5      119.45      117.51      1.00 o
   2  -3   5       17.59       19.77      0.39 o
   3  -3   5        2.03        2.97      0.34 o
   4  -3   5       48.20       46.19      0.71 o
   5  -3   5        2.76        3.23      0.41 o
   6  -3   5        0.22        0.67      0.46 o
   7  -3   5        1.86        1.82      0.48 o
  -6  -2   5        5.93        5.57      0.66 o
  -5  -2   5       15.05       17.70      1.18 o
  -4  -2   5      186.53      180.93      3.05 o
  -3  -2   5       81.21       80.31      1.53 o
  -2  -2   5        8.59        7.00      0.46 o
  -1  -2   5      101.48       95.00      0.97 o
   0  -2   5        9.76        9.55      0.37 o
   1  -2   5      449.76      453.68      3.50 o
   2  -2   5      190.49      198.57      1.34 o
   3  -2   5       36.16       32.00      0.52 o
   4  -2   5       12.80       12.20      0.37 o
   5  -2   5       32.90       33.80      0.61 o
   6  -2   5        4.68        4.72      0.40 o
   7  -2   5        0.01        0.36      0.43 o
  -6  -1   5       31.19       33.61      0.66 o
  -5  -1   5        0.19        0.57      0.59 o
  -4  -1   5        0.00        0.75      0.56 o
  -3  -1   5        9.23       11.39      0.70 o
  -2  -1   5       49.20       42.70      0.55 o
  -1  -1   5        3.48        2.94      0.63 o
   0  -1   5       10.63       11.98      0.42 o
   1  -1   5      613.02      606.45      3.74 o
   2  -1   5        7.21        5.92      0.35 o
   3  -1   5       35.16       39.64      0.56 o
   4  -1   5        0.93        1.02      0.34 o
   5  -1   5        0.13       -0.15      0.40 o
   6  -1   5       20.82       21.30      0.57 o
   7  -1   5        0.77        0.48      0.41 o
  -6   0   5        0.05        0.11      0.53 o
  -5   0   5       34.97       28.82      0.53 o
  -4   0   5       12.13       13.31      0.51 o
  -3   0   5       52.70       54.98      0.65 o
  -2   0   5        4.73        3.56      0.35 o
  -1   0   5        2.31        4.72      0.43 o
   0   0   5       94.22       95.19      0.65 o
   1   0   5     2424.20     2416.31     39.47 o
   2   0   5      125.44      120.93      0.81 o
   3   0   5        4.24        5.42      0.40 o
   4   0   5       13.05       11.73      0.42 o
   5   0   5       18.48       18.88      0.56 o
   6   0   5        1.56        1.48      0.42 o
   7   0   5        4.56        4.73      0.48 o
   8   0   5        0.13        0.15      0.55 o
  -6   1   5        0.50        1.10      0.94 o
  -5   1   5       15.93       15.60      0.56 o
  -4   1   5       71.14       72.14      1.75 o
  -3   1   5        9.82       11.63      0.40 o
  -2   1   5       39.34       37.86      0.52 o
  -1   1   5      127.88      112.82      1.38 o
   0   1   5      860.56      884.73      6.78 o
   1   1   5       65.82       89.57      0.62 o
   2   1   5      171.99      182.47      2.42 o
   3   1   5      163.91      154.69      2.47 o
   4   1   5       73.87       72.27      1.48 o
   5   1   5       23.23       23.85      0.43 o
   6   1   5        9.94       12.54      0.51 o
   7   1   5        6.40        5.34      0.52 o
   8   1   5        5.11        4.91      0.48 o
  -6   2   5        0.36        0.35      0.70 o
  -5   2   5       54.84       56.73      0.68 o
  -4   2   5       33.46       36.00      0.74 o
  -3   2   5        5.69        6.22      0.41 o
  -2   2   5        1.32        1.78      0.35 o
  -1   2   5       31.70       30.26      0.63 o
   0   2   5       18.23       16.72      0.43 o
   1   2   5      942.57      966.90      2.73 o
   2   2   5      434.61      404.22      1.78 o
   3   2   5      128.58      130.23      1.73 o
   4   2   5       31.25       32.71      0.64 o
   5   2   5       18.14       20.02      0.52 o
   6   2   5        6.72        6.86      0.51 o
   7   2   5       57.06       57.00      0.80 o
   8   2   5        0.40        1.11      0.71 o
  -6   3   5       36.66       34.24      1.33 o
  -5   3   5        0.30        0.04      0.53 o
  -4   3   5       59.57       62.29      1.02 o
  -3   3   5        1.77        1.45      0.48 o
  -2   3   5        1.78        2.00      0.40 o
  -1   3   5      368.65      379.67      3.03 o
   0   3   5       64.44       81.94      0.79 o
   1   3   5       32.24       31.68      0.47 o
   2   3   5       17.24       15.68      0.40 o
   3   3   5       30.13       25.73      0.69 o
   4   3   5       32.29       30.54      0.52 o
   5   3   5      135.77      142.26      3.22 o
   6   3   5        0.08        0.33      0.48 o
   7   3   5        1.51        1.92      0.61 o
   8   3   5        2.46        2.54      0.72 o
  -5   4   5       16.88       17.71      0.67 o
  -4   4   5        4.62        4.15      0.52 o
  -3   4   5       92.30       89.95      1.55 o
  -2   4   5       15.38       13.27      0.54 o
  -1   4   5       85.86       84.46      1.07 o
   0   4   5       48.98       52.70      0.74 o
   1   4   5      191.10      191.05      2.62 o
   2   4   5       94.08       77.54      0.63 o
   3   4   5       44.59       44.24      0.57 o
   4   4   5        0.94        0.68      0.46 o
   5   4   5        0.34       -0.28      0.47 o
   6   4   5        4.15        5.15      0.62 o
   7   4   5       26.01       22.48      0.63 o
   8   4   5        5.76        5.23      0.73 o
  -5   5   5        1.74        2.30      0.59 o
  -4   5   5        2.44        3.14      0.47 o
  -3   5   5        0.49        0.64      0.44 o
  -2   5   5       10.69       10.68      0.40 o
  -1   5   5       19.90       23.16      0.96 o
   0   5   5      375.75      365.42      3.10 o
   1   5   5       23.57       24.30      0.64 o
   2   5   5        2.15        2.60      0.36 o
   3   5   5       14.41       13.89      0.41 o
   4   5   5        5.98        6.73      0.41 o
   5   5   5       70.15       77.00      1.87 o
   6   5   5       27.00       23.19      1.50 o
   7   5   5        9.99       10.07      0.52 o
  -4   6   5       21.39       21.02      0.63 o
  -3   6   5        1.78        3.51      0.53 o
  -2   6   5        0.90        1.29      0.44 o
  -1   6   5        0.24        0.77      0.41 o
   0   6   5        0.17        0.59      0.48 o
   1   6   5        7.40        7.53      0.54 o
   2   6   5       45.87       46.17      0.59 o
   3   6   5       24.07       27.01      0.83 o
   4   6   5       80.90       78.68      2.03 o
   5   6   5       19.66       20.03      1.53 o
   6   6   5        0.00        0.39      0.65 o
   7   6   5        1.50        2.22      0.68 o
  -3   7   5        7.14        8.60      0.41 o
  -2   7   5        0.02        0.17      0.34 o
  -1   7   5        3.18        3.21      0.36 o
   0   7   5      189.81      192.12      0.75 o
   1   7   5        1.67        1.66      0.37 o
   2   7   5       33.88       33.48      0.57 o
   3   7   5        2.34        2.85      0.39 o
   4   7   5        4.01        4.31      0.45 o
   5   7   5       15.11       15.42      0.90 o
   6   7   5        0.60        0.83      0.56 o
  -2   8   5        0.34        0.17      0.49 o
  -1   8   5       20.76       20.66      0.50 o
   0   8   5        0.07        0.15      0.37 o
   1   8   5        0.64       -0.17      0.39 o
   2   8   5        6.45        5.11      0.41 o
   3   8   5       35.30       36.99      0.94 o
   4   8   5        0.59        0.47      0.45 o
   5   8   5        1.10        1.88      0.57 o
   6   8   5        7.51        6.69      0.81 o
  -1   9   5       10.15        9.61      0.48 o
   0   9   5        2.63        2.16      0.44 o
   1   9   5       22.76       22.03      0.52 o
   2   9   5       24.86       27.02      0.49 o
   3   9   5        7.15        7.33      0.41 o
   4   9   5       12.79       12.56      0.59 o
   5   9   5        2.09        1.76      0.59 o
  -2  -9   6       11.24        9.93      0.68 o
  -1  -9   6        2.70        4.02      0.50 o
   0  -9   6        0.17        0.25      0.61 o
   1  -9   6        1.98        1.57      0.51 o
  -3  -8   6        3.80        2.08      0.52 o
  -2  -8   6        0.92        1.41      0.43 o
  -1  -8   6        1.76        1.97      0.38 o
   0  -8   6        0.83        0.66      0.38 o
   1  -8   6        5.12        4.88      0.48 o
   2  -8   6        6.19        7.77      0.41 o
   3  -8   6        1.19        0.41      0.49 o
  -4  -7   6        7.91        5.97      0.43 o
  -3  -7   6       10.44        9.78      0.41 o
  -2  -7   6        0.17        0.06      0.33 o
  -1  -7   6        0.07        0.28      0.36 o
   0  -7   6        2.66        1.75      0.44 o
   1  -7   6        3.88        3.50      0.39 o
   2  -7   6        1.66        1.24      0.51 o
   3  -7   6        0.12        0.17      0.38 o
   4  -7   6       10.81        8.99      0.59 o
  -5  -6   6        0.75        1.34      0.69 o
  -4  -6   6        0.10        0.03      0.51 o
  -3  -6   6       43.36       42.86      0.63 o
  -2  -6   6       13.20       13.49      0.40 o
  -1  -6   6       27.79       26.60      0.71 o
   0  -6   6        2.48        3.40      0.37 o
   1  -6   6       67.89       67.91      1.89 o
   2  -6   6        0.14       -0.11      0.42 o
   3  -6   6       40.59       39.12      0.48 o
   4  -6   6        3.95        4.10      0.42 o
   5  -6   6        1.15        1.27      0.44 o
  -5  -5   6        1.08        1.28      0.65 o
  -4  -5   6       58.25       48.73      2.84 o
  -3  -5   6       17.44       15.52      0.51 o
  -2  -5   6        9.94       11.40      0.44 o
  -1  -5   6        1.83        2.06      0.37 o
   0  -5   6        2.11        1.89      0.41 o
   1  -5   6        2.64        2.60      0.36 o
   2  -5   6       96.70       97.51      0.58 o
   3  -5   6       20.26       18.44      0.58 o
   4  -5   6       62.21       63.27      0.90 o
   5  -5   6        0.18        0.92      0.52 o
   6  -5   6       18.33       19.44      0.63 o
  -6  -4   6        0.11       -0.08      0.56 o
  -5  -4   6       42.22       44.02      1.56 o
  -4  -4   6       38.84       35.63      2.25 o
  -3  -4   6      154.64      156.63      3.15 o
  -2  -4   6       31.10       30.35      0.45 o
  -1  -4   6       23.10       19.38      0.41 o
   0  -4   6       47.92       48.21      0.49 o
   1  -4   6       37.38       38.12      0.68 o
   2  -4   6        0.61        1.16      0.34 o
   3  -4   6       79.37       80.71      1.10 o
   4  -4   6       22.06       22.16      0.54 o
   5  -4   6        2.24        2.12      0.50 o
   6  -4   6        9.05        8.90      0.56 o
  -6  -3   6        0.10        0.67      0.69 o
  -5  -3   6        3.68        1.88      0.53 o
  -4  -3   6      145.39      127.51      4.22 o
  -3  -3   6       45.55       38.96      0.69 o
  -2  -3   6      152.33      152.57      1.09 o
  -1  -3   6      150.02      141.91      1.10 o
   0  -3   6       11.89       12.40      0.38 o
   1  -3   6        2.11        4.08      0.34 o
   2  -3   6      308.04      295.89      1.29 o
   3  -3   6        0.25        0.12      0.27 o
   4  -3   6       10.84       10.08      0.38 o
   5  -3   6       22.45       23.88      0.55 o
   6  -3   6       19.72       20.74      0.84 o
   7  -3   6        4.72        5.00      0.51 o
  -6  -2   6       34.88       30.24      1.47 o
  -5  -2   6        0.18        0.17      0.51 o
  -4  -2   6        1.11        1.23      0.47 o
  -3  -2   6       41.02       40.38      0.67 o
  -2  -2   6        7.41        7.41      0.45 o
  -1  -2   6        6.71        6.66      0.38 o
   0  -2   6        5.03        3.90      0.34 o
   1  -2   6       36.57       43.17      0.46 o
   2  -2   6      101.88       91.93      1.04 o
   3  -2   6       83.89       83.82      0.56 o
   4  -2   6        1.14        1.14      0.36 o
   5  -2   6        0.01        0.08      0.36 o
   6  -2   6       52.75       49.63      3.18 o
   7  -2   6        0.00        0.22      0.42 o
  -6  -1   6        0.10        0.13      0.96 o
  -5  -1   6       99.26       94.32      0.81 o
  -4  -1   6      103.24       87.81      0.88 o
  -3  -1   6       12.79       11.49      0.59 o
  -2  -1   6        0.04       -0.06      0.44 o
  -1  -1   6       14.84       15.04      0.44 o
   0  -1   6        1.81        2.50      0.34 o
   1  -1   6       23.05       15.56      0.38 o
   2  -1   6      173.28      194.47      0.76 o
   3  -1   6        0.01       -0.18      0.37 o
   4  -1   6       49.72       49.67      0.60 o
   5  -1   6      131.80      133.99      4.11 o
   6  -1   6        2.54        2.24      0.45 o
   7  -1   6        1.95        1.99      0.43 o
  -6   0   6        9.88        8.09      0.52 o
  -5   0   6       35.06       29.88      1.06 o
  -4   0   6        6.87        6.54      0.95 o
  -3   0   6        2.22        2.51      0.42 o
  -2   0   6      122.17      123.25      1.45 o
  -1   0   6       12.01       11.30      0.44 o
   0   0   6        9.79        7.45      0.39 o
   1   0   6      600.22      643.96      4.30 o
   2   0   6      343.25      311.45      2.64 o
   3   0   6        7.18        5.68      0.36 o
   4   0   6       78.47       78.61      0.59 o
   5   0   6        2.28        2.20      0.40 o
   6   0   6        4.86        4.13      0.40 o
   7   0   6       17.10       14.68      0.96 o
  -6   1   6        2.91        2.16      0.70 o
  -5   1   6       21.38       18.35      2.71 o
  -4   1   6      154.47      162.18      1.52 o
  -3   1   6        4.73        3.67      0.39 o
  -2   1   6        2.77        3.55      0.37 o
  -1   1   6      330.75      346.07      2.40 o
   0   1   6      266.26      274.59      1.99 o
   1   1   6       49.60       63.76      0.55 o
   2   1   6      150.22      171.66      2.36 o
   3   1   6        1.91        2.69      0.34 o
   4   1   6      155.96      159.97      3.15 o
   5   1   6        1.49        0.76      0.42 o
   6   1   6        0.83        0.65      0.41 o
   7   1   6        5.24        4.44      0.59 o
   8   1   6        3.43        4.24      0.60 o
  -5   2   6       32.72       30.08      1.20 o
  -4   2   6       10.36       11.34      0.62 o
  -3   2   6       64.57       63.12      0.68 o
  -2   2   6       35.84       33.56      0.48 o
  -1   2   6       35.38       40.53      0.49 o
   0   2   6        8.26        9.18      0.33 o
   1   2   6       13.92       18.22      0.43 o
   2   2   6      102.97      117.32      1.42 o
   3   2   6        7.22        4.34      0.36 o
   4   2   6       59.29       60.68      0.56 o
   5   2   6        0.25       -0.04      0.46 o
   6   2   6        6.88        7.49      0.62 o
   7   2   6        0.00        0.53      0.65 o
   8   2   6        1.19       -0.03      1.00 o
  -5   3   6       20.59       18.92      0.68 o
  -4   3   6       56.90       56.68      0.86 o
  -3   3   6        0.08        0.22      0.41 o
  -2   3   6       33.63       33.16      0.45 o
  -1   3   6       41.62       43.98      0.65 o
   0   3   6       14.82       14.01      0.36 o
   1   3   6      381.72      372.45      1.46 o
   2   3   6        4.67        2.72      0.35 o
   3   3   6       11.70       11.23      0.40 o
   4   3   6        0.70        1.49      0.54 o
   5   3   6       57.56       56.36      1.94 o
   6   3   6       25.16       21.17      1.38 o
   7   3   6        3.87        3.21      0.51 o
   8   3   6        0.85        0.55      0.70 o
  -5   4   6       10.32        9.84      0.62 o
  -4   4   6        8.89        9.92      0.56 o
  -3   4   6       12.95       13.27      0.48 o
  -2   4   6        2.93        2.18      0.49 o
  -1   4   6      237.78      239.23      1.52 o
   0   4   6       16.73       18.49      0.45 o
   1   4   6        3.73        4.58      0.42 o
   2   4   6       34.66       33.39      0.51 o
   3   4   6       81.77       80.07      0.68 o
   4   4   6        0.20        1.30      0.47 o
   5   4   6       26.85       27.08      0.66 o
   6   4   6        0.12        0.07      1.09 o
   7   4   6        1.47        2.34      0.72 o
  -4   5   6       10.07       11.92      0.59 o
  -3   5   6        2.86        1.65      0.52 o
  -2   5   6        0.90        1.05      0.42 o
  -1   5   6        3.32        3.67      0.38 o
   0   5   6        2.47        1.83      0.40 o
   1   5   6        0.48        0.59      0.44 o
   2   5   6       10.36        9.60      0.44 o
   3   5   6       87.29       87.06      0.86 o
   4   5   6       28.07       27.77      0.58 o
   5   5   6       94.45       93.37      0.84 o
   6   5   6       12.13        9.89      0.55 o
   7   5   6        1.49        1.03      0.56 o
  -4   6   6        1.57        0.99      0.60 o
  -3   6   6        9.42       10.10      0.56 o
  -2   6   6        8.34        9.21      0.46 o
  -1   6   6        1.68        1.89      0.44 o
   0   6   6        3.83        3.26      0.48 o
   1   6   6        0.10        0.57      0.68 o
   2   6   6       65.36       71.08      1.27 o
   3   6   6       58.50       62.87      0.51 o
   4   6   6       68.40       63.69      0.76 o
   5   6   6        1.24        1.07      0.61 o
   6   6   6        7.20        6.69      0.59 o
   7   6   6        0.29        0.28      0.59 o
  -3   7   6        0.04        0.24      0.50 o
  -2   7   6        1.10        1.44      0.42 o
  -1   7   6        0.05       -0.15      0.52 o
   0   7   6       10.63       10.34      0.41 o
   1   7   6       29.83       35.05      0.78 o
   2   7   6        0.23        0.47      0.43 o
   3   7   6      108.18      109.70      2.34 o
   4   7   6        0.00        0.76      0.49 o
   5   7   6        0.25       -0.29      0.64 o
   6   7   6       11.06        9.29      1.29 o
  -2   8   6        0.78        0.83      0.50 o
  -1   8   6        0.30        0.37      0.40 o
   0   8   6        4.63        5.03      0.43 o
   1   8   6        9.95       11.66      0.38 o
   2   8   6      160.68      161.99      0.71 o
   3   8   6       11.59       11.01      0.44 o
   4   8   6       46.42       48.25      0.75 o
   5   8   6        5.62        6.63      0.53 o
   0   9   6        2.30        2.31      0.42 o
   1   9   6       27.70       27.35      0.64 o
   2   9   6        1.19        1.13      0.41 o
   3   9   6       70.58       67.89      2.62 o
   4   9   6        3.97        4.41      0.54 o
  -3  -8   7        5.64        3.99      0.47 o
  -2  -8   7        8.06        9.71      0.71 o
  -1  -8   7        0.24        0.42      0.48 o
   0  -8   7        1.48        1.35      0.49 o
   1  -8   7        0.29        0.56      0.48 o
   2  -8   7        0.63        0.91      0.49 o
  -4  -7   7        7.42        7.86      0.57 o
  -3  -7   7       12.76       13.15      0.52 o
  -2  -7   7       26.11       25.06      1.28 o
  -1  -7   7        1.93        2.41      0.46 o
   0  -7   7        0.03        0.19      0.43 o
   1  -7   7       17.12       18.92      0.84 o
   2  -7   7        0.29        0.54      0.45 o
   3  -7   7       31.40       28.16      1.35 o
   4  -7   7        5.83        4.24      0.47 o
  -4  -6   7        0.99        1.00      0.48 o
  -3  -6   7       25.88       22.83      0.54 o
  -2  -6   7        6.53        8.46      0.55 o
  -1  -6   7        5.60        4.92      0.36 o
   0  -6   7       58.20       57.60      0.57 o
   1  -6   7       33.36       32.15      0.77 o
   2  -6   7        0.37        0.71      0.38 o
   3  -6   7        9.69        9.09      0.39 o
   4  -6   7        0.79        0.97      0.43 o
   5  -6   7        0.83        0.37      0.51 o
  -5  -5   7        0.00        0.40      0.69 o
  -4  -5   7       32.85       31.39      1.48 o
  -3  -5   7       56.62       53.19      1.66 o
  -2  -5   7        0.13        0.40      0.40 o
  -1  -5   7        1.39        0.73      0.37 o
   0  -5   7       10.63       10.48      0.38 o
   1  -5   7       20.62       23.60      0.46 o
   2  -5   7        0.01        0.75      0.40 o
   3  -5   7        4.79        5.16      0.43 o
   4  -5   7       71.60       77.53      2.05 o
   5  -5   7       18.71       16.87      1.36 o
  -5  -4   7       13.89       13.79      0.59 o
  -4  -4   7       20.54       15.71      0.84 o
  -3  -4   7       79.94       80.37      1.27 o
  -2  -4   7        0.05        0.33      0.33 o
  -1  -4   7       21.64       18.98      0.42 o
   0  -4   7        0.06        0.16      0.33 o
   1  -4   7        5.16        4.25      0.33 o
   2  -4   7        6.70        7.07      0.47 o
   3  -4   7        1.08        0.81      0.36 o
   4  -4   7        2.00        2.41      0.39 o
   5  -4   7        3.17        3.62      0.53 o
   6  -4   7        4.98        3.91      0.50 o
  -5  -3   7        0.52       -0.07      0.65 o
  -4  -3   7       11.32       11.53      0.64 o
  -3  -3   7        6.79        6.54      0.50 o
  -2  -3   7       33.57       29.54      0.70 o
  -1  -3   7       21.44       19.40      0.41 o
   0  -3   7      250.69      255.50      6.94 o
   1  -3   7        8.13        7.90      0.38 o
   2  -3   7        0.28        0.21      0.34 o
   3  -3   7       40.78       42.95      0.49 o
   4  -3   7        0.86        1.24      0.33 o
   5  -3   7       30.35       32.49      0.74 o
   6  -3   7       22.38       22.05      1.04 o
  -6  -2   7       12.91       12.42      0.64 o
  -5  -2   7        4.09        5.77      0.54 o
  -4  -2   7       53.07       48.76      1.13 o
  -3  -2   7        1.99        1.27      0.46 o
  -2  -2   7      104.26      111.36      1.76 o
  -1  -2   7        2.69        2.75      0.36 o
   0  -2   7       32.78       28.80      0.46 o
   1  -2   7        8.39        7.96      0.40 o
   2  -2   7       26.10       27.19      0.45 o
   3  -2   7       32.71       33.86      0.46 o
   4  -2   7       52.87       56.04      0.53 o
   5  -2   7       29.08       32.83      0.78 o
   6  -2   7       54.67       54.64      1.31 o
   7  -2   7        0.00        0.03      0.49 o
  -6  -1   7       22.23       22.91      1.15 o
  -5  -1   7       67.56       71.22      6.10 o
  -4  -1   7        0.56        0.44      0.50 o
  -3  -1   7       51.65       48.80      1.42 o
  -2  -1   7       26.36       20.23      0.58 o
  -1  -1   7       70.18       69.87      0.67 o
   0  -1   7        9.37        8.38      0.37 o
   1  -1   7       68.01       84.11      1.53 o
   2  -1   7       42.27       44.55      0.67 o
   3  -1   7        4.41        4.15      0.34 o
   4  -1   7      105.77      105.95      0.99 o
   5  -1   7      129.90      129.71      5.83 o
   6  -1   7        5.35        5.35      0.45 o
   7  -1   7        0.93        0.55      0.49 o
  -5   0   7       11.80       11.32      0.77 o
  -4   0   7        7.43        5.43      0.61 o
  -3   0   7       44.81       41.19      0.56 o
  -2   0   7       51.27       50.28      0.64 o
  -1   0   7       41.70       40.34      0.82 o
   0   0   7       89.61       97.85      1.51 o
   1   0   7       25.49       30.39      0.62 o
   2   0   7       67.98       64.45      0.95 o
   3   0   7       32.13       34.10      0.60 o
   4   0   7      544.45      557.37      6.12 o
   5   0   7       22.02       23.88      0.45 o
   6   0   7        9.08        8.35      0.70 o
   7   0   7       22.03       20.41      0.76 o
  -5   1   7        6.31        6.76      1.28 o
  -4   1   7        2.76        4.03      0.54 o
  -3   1   7       21.82       22.31      0.47 o
  -2   1   7       80.90       85.93      1.56 o
  -1   1   7       59.08       65.50      0.94 o
   0   1   7       19.34       21.17      0.44 o
   1   1   7      167.95      182.43      2.69 o
   2   1   7       25.14       30.50      0.50 o
   3   1   7      254.42      265.33      2.97 o
   4   1   7       23.47       27.01      0.51 o
   5   1   7       62.15       61.87      1.17 o
   6   1   7        3.77        4.52      0.44 o
   7   1   7        1.37        1.38      0.93 o
  -5   2   7        0.55        0.55      0.55 o
  -4   2   7        0.85        1.34      0.38 o
  -3   2   7       12.90       14.15      0.42 o
  -2   2   7       80.05       73.65      1.67 o
  -1   2   7       10.50       11.83      0.38 o
   0   2   7       13.39       14.86      0.55 o
   1   2   7        3.54        3.43      0.38 o
   2   2   7       56.10       63.88      0.55 o
   3   2   7       98.84       98.41      1.14 o
   4   2   7     1052.76     1065.26     10.92 o
   5   2   7        1.02        1.84      0.56 o
   6   2   7        0.55        1.24      0.59 o
   7   2   7        0.74       -0.01      0.53 o
  -5   3   7        0.31       -0.27      0.65 o
  -4   3   7       25.33       25.83      0.65 o
  -3   3   7      164.91      177.66      2.22 o
  -2   3   7        0.05        0.58      0.37 o
  -1   3   7       22.32       19.73      0.42 o
   0   3   7       74.71       74.38      0.82 o
   1   3   7       52.20       39.95      0.44 o
   2   3   7        0.13        0.21      0.34 o
   3   3   7      296.97      282.23      2.86 o
   4   3   7       32.22       31.53      0.62 o
   5   3   7       29.42       30.94      0.87 o
   6   3   7       11.31       10.15      0.63 o
   7   3   7       20.91       20.87      0.88 o
  -4   4   7        2.00        1.50      0.56 o
  -3   4   7       14.56       16.15      0.50 o
  -2   4   7      173.37      183.59      2.06 o
  -1   4   7      191.68      182.55      4.67 o
   0   4   7       10.64       12.66      0.52 o
   1   4   7        6.60        8.05      0.37 o
   2   4   7       32.50       31.48      0.50 o
   3   4   7      345.81      333.66      5.93 o
   4   4   7      115.27      118.89      0.79 o
   5   4   7       39.96       37.29      3.49 o
   6   4   7        0.14        0.56      0.60 o
   7   4   7        2.50        3.77      0.57 o
  -4   5   7       12.82       11.83      0.54 o
  -3   5   7       73.52       71.28      0.71 o
  -2   5   7        0.41        0.33      0.44 o
  -1   5   7        0.42        0.87      0.38 o
   0   5   7        0.91        0.79      0.42 o
   1   5   7       16.56       15.52      0.51 o
   2   5   7      208.76      201.03      1.55 o
   3   5   7      202.96      200.29      2.29 o
   4   5   7        0.20        0.25      0.48 o
   5   5   7       26.98       26.30      0.81 o
   6   5   7       15.79       14.95      0.65 o
   7   5   7        6.26        5.69      0.66 o
  -3   6   7       51.74       54.12      1.65 o
  -2   6   7        0.01        0.29      0.53 o
  -1   6   7        3.16        2.67      0.44 o
   0   6   7        3.42        2.39      0.43 o
   1   6   7        1.90        2.77      0.39 o
   2   6   7        1.56        1.96      0.43 o
   3   6   7      123.64      129.56      2.25 o
   4   6   7       46.26       44.16      1.04 o
   5   6   7       21.76       20.96      0.66 o
   6   6   7        2.70        1.52      0.68 o
   7   6   7        0.57        0.51      0.71 o
  -2   7   7        8.49       10.93      0.60 o
  -1   7   7        2.44        3.00      0.54 o
   0   7   7        0.01       -0.22      0.45 o
   1   7   7        6.15        6.41      0.55 o
   2   7   7      139.68      147.18      3.32 o
   3   7   7       96.34       95.56      1.06 o
   4   7   7        1.84        2.06      0.50 o
   5   7   7        1.49        1.08      0.55 o
   6   7   7        1.29        1.85      0.70 o
  -1   8   7        0.31        0.72      0.45 o
   0   8   7        6.64        7.27      0.49 o
   1   8   7        1.66        1.99      0.48 o
   2   8   7        3.86        3.55      0.44 o
   3   8   7       40.65       38.32      1.20 o
   4   8   7       65.25       60.68      1.90 o
   5   8   7        0.48        0.86      0.54 o
   1   9   7        0.58        1.06      0.45 o
   2   9   7       19.11       18.43      0.62 o
   3   9   7       40.91       38.14      1.27 o
  -1  -8   8        7.72        8.28      0.52 o
   0  -8   8        3.89        3.95      0.78 o
   1  -8   8        1.96        1.43      0.45 o
  -3  -7   8        5.67        5.91      0.49 o
  -2  -7   8        2.99        2.71      0.50 o
  -1  -7   8        1.04        1.51      0.42 o
   0  -7   8        4.56        4.99      0.43 o
   1  -7   8       24.77       22.27      0.72 o
   2  -7   8        0.16        0.03      0.38 o
   3  -7   8        4.66        4.47      0.42 o
  -4  -6   8        1.14        1.19      0.58 o
  -3  -6   8        0.42        0.67      0.51 o
  -2  -6   8       36.11       37.32      1.38 o
  -1  -6   8        1.20        2.94      0.44 o
   0  -6   8      123.22      122.85      3.14 o
   1  -6   8        1.85        2.34      0.42 o
   2  -6   8       14.07       13.52      0.39 o
   3  -6   8        1.24        0.95      0.41 o
   4  -6   8       14.41       15.31      0.52 o
  -4  -5   8        2.98        3.29      0.57 o
  -3  -5   8        6.83        6.89      0.54 o
  -2  -5   8        2.18        2.84      0.37 o
  -1  -5   8       70.75       72.37      1.72 o
   0  -5   8       20.43       22.30      0.95 o
   1  -5   8       17.66       18.27      0.84 o
   2  -5   8        6.35        5.91      0.36 o
   3  -5   8       17.54       17.55      0.40 o
   4  -5   8        5.95        6.13      0.39 o
   5  -5   8       74.50       71.35      3.22 o
  -5  -4   8        5.55        5.87      0.71 o
  -4  -4   8        3.15        3.00      1.07 o
  -3  -4   8        0.37        0.86      0.53 o
  -2  -4   8        0.00       -0.22      0.45 o
  -1  -4   8      144.74      145.23      2.08 o
   0  -4   8      124.28      129.33      3.04 o
   1  -4   8        6.40        5.23      0.34 o
   2  -4   8        0.07       -0.39      0.40 o
   3  -4   8       13.59       14.73      0.42 o
   4  -4   8       26.42       27.69      0.71 o
   5  -4   8       20.59       21.15      1.29 o
   6  -4   8       12.68       10.51      0.76 o
  -5  -3   8        0.77        0.80      0.70 o
  -4  -3   8        0.38        0.50      0.59 o
  -3  -3   8       10.71       10.34      0.63 o
  -2  -3   8       29.52       26.39      0.54 o
  -1  -3   8      550.67      549.44      4.29 o
   0  -3   8       61.52       66.71      1.52 o
   1  -3   8        0.26       -0.12      0.32 o
   2  -3   8        6.31        6.68      0.37 o
   3  -3   8       29.90       28.30      0.76 o
   4  -3   8       58.57       58.67      0.58 o
   5  -3   8       67.10       66.80      0.82 o
   6  -3   8        8.26        6.92      0.53 o
  -5  -2   8       26.11       30.26      0.77 o
  -4  -2   8       12.05       11.33      0.72 o
  -3  -2   8        6.47        6.10      0.62 o
  -2  -2   8       44.54       48.66      0.54 o
  -1  -2   8      173.11      159.26      2.92 o
   0  -2   8      125.05      122.06      0.89 o
   1  -2   8        2.10        3.79      0.35 o
   2  -2   8        9.45        9.70      0.40 o
   3  -2   8       31.62       33.78      0.48 o
   4  -2   8        3.84        3.56      0.37 o
   5  -2   8       23.37       25.98      0.50 o
   6  -2   8       38.67       36.07      1.25 o
   7  -2   8        0.02        0.47      0.51 o
  -5  -1   8        1.64        1.53      0.48 o
  -4  -1   8        5.75        6.39      1.14 o
  -3  -1   8        5.15        5.19      0.45 o
  -2  -1   8      323.30      317.19      2.32 o
  -1  -1   8      209.69      221.99      3.00 o
   0  -1   8        1.84        1.19      0.38 o
   1  -1   8       13.09       17.47      0.39 o
   2  -1   8        1.64        1.66      0.35 o
   3  -1   8       12.76       12.58      0.40 o
   4  -1   8       41.44       42.25      0.87 o
   5  -1   8      101.74      103.22      3.94 o
   6  -1   8       16.54       13.29      0.71 o
   7  -1   8        0.84        0.47      0.49 o
  -5   0   8       14.29       16.11      0.72 o
  -4   0   8        4.19        6.33      0.63 o
  -3   0   8       53.02       46.76      0.60 o
  -2   0   8       10.73       11.41      0.42 o
  -1   0   8      111.92      104.79      1.06 o
   0   0   8       15.23       15.45      0.42 o
   1   0   8        6.30        6.53      0.36 o
   2   0   8        0.04        0.21      0.35 o
   3   0   8       93.39       89.98      1.61 o
   4   0   8       26.87       28.81      0.50 o
   5   0   8       26.26       26.36      1.07 o
   6   0   8       18.83       16.87      0.60 o
   7   0   8       11.03       10.69      0.50 o
  -5   1   8        0.30        0.26      0.49 o
  -4   1   8        0.00       -0.13      0.52 o
  -3   1   8        0.56        0.57      0.41 o
  -2   1   8      476.65      485.70      7.57 o
  -1   1   8      253.12      259.16      3.45 o
   0   1   8       28.32       30.08      0.43 o
   1   1   8      104.12      103.10      1.11 o
   2   1   8        0.42        0.59      0.38 o
   3   1   8       28.57       29.22      0.47 o
   4   1   8      171.32      181.01      3.30 o
   5   1   8      133.82      135.79      4.09 o
   6   1   8        5.75        7.51      0.57 o
   7   1   8        0.42        0.24      0.68 o
  -5   2   8        0.14       -0.07      0.68 o
  -4   2   8        0.75        0.57      0.40 o
  -3   2   8       42.85       43.18      0.69 o
  -2   2   8        2.19        1.56      0.44 o
  -1   2   8       27.40       25.45      0.66 o
   0   2   8        2.13        3.04      0.40 o
   1   2   8        2.75        5.01      0.76 o
   2   2   8        0.18        0.87      0.34 o
   3   2   8       12.65       10.85      0.43 o
   4   2   8      159.96      169.25      3.55 o
   5   2   8       15.31       15.44      0.48 o
   6   2   8        4.66        3.78      0.62 o
   7   2   8        3.68        3.76      0.69 o
  -4   3   8        4.65        5.28      0.50 o
  -3   3   8        1.78        1.82      0.49 o
  -2   3   8      299.12      293.19      9.04 o
  -1   3   8      223.74      221.29      2.99 o
   0   3   8       18.04       15.85      0.41 o
   1   3   8        7.02        7.00      0.41 o
   2   3   8        5.05        5.32      0.41 o
   3   3   8        8.05        8.39      0.45 o
   4   3   8      243.75      244.64      3.40 o
   5   3   8       13.18       12.52      1.28 o
   6   3   8        8.56        8.14      0.63 o
   7   3   8       19.40       21.24      3.08 o
  -4   4   8        0.45        1.07      0.55 o
  -3   4   8       18.56       19.63      0.59 o
  -2   4   8       40.88       42.79      1.36 o
  -1   4   8       18.40       19.39      0.65 o
   0   4   8       36.36       41.85      1.02 o
   1   4   8       10.61       11.62      0.39 o
   2   4   8       20.75       20.25      0.38 o
   3   4   8      133.05      136.16      1.44 o
   4   4   8        3.46        3.49      0.54 o
   5   4   8        4.25        5.05      0.62 o
   6   4   8        2.94        3.83      0.65 o
   7   4   8        0.11        0.03      0.63 o
  -3   5   8       16.20       17.20      0.54 o
  -2   5   8       66.73       61.48      1.15 o
  -1   5   8       14.53       13.13      0.56 o
   0   5   8       16.63       14.32      0.53 o
   1   5   8        3.83        4.04      0.48 o
   2   5   8       28.53       29.43      0.54 o
   3   5   8       10.09        9.65      0.45 o
   4   5   8       66.90       70.05      0.61 o
   5   5   8        1.29        0.97      0.45 o
   6   5   8       29.41       28.87      1.92 o
   7   5   8        5.93        6.21      0.61 o
  -2   6   8        0.14        0.73      0.43 o
  -1   6   8        1.29        1.09      0.52 o
   0   6   8        1.07        1.57      0.53 o
   1   6   8        3.31        3.57      0.51 o
   2   6   8        0.03        0.44      0.43 o
   3   6   8       18.25       20.47      0.66 o
   4   6   8        8.14        9.24      0.46 o
   5   6   8       39.60       41.64      6.02 o
   6   6   8        0.09        1.05      0.54 o
  -1   7   8        0.01        0.34      0.43 o
   0   7   8        2.14        1.33      0.47 o
   1   7   8        0.12        0.99      0.53 o
   2   7   8       11.39       12.02      0.82 o
   3   7   8        7.20        6.59      0.45 o
   4   7   8        6.38        8.13      0.49 o
   5   7   8        9.05        9.55      1.58 o
   0   8   8        0.66        0.47      0.45 o
   1   8   8        0.09        0.26      0.43 o
   2   8   8        5.42        5.41      0.53 o
   3   8   8        2.53        2.53      0.50 o
   4   8   8       23.38       23.88      1.24 o
  -2  -7   9       10.40       11.77      0.81 o
  -1  -7   9        0.74        0.61      0.44 o
   0  -7   9       47.72       48.89      1.02 o
   1  -7   9       46.67       43.39      2.06 o
   2  -7   9        0.01       -0.05      0.45 o
  -3  -6   9        0.02       -0.09      0.48 o
  -2  -6   9        1.35        1.99      0.45 o
  -1  -6   9       26.82       29.66      0.53 o
   0  -6   9       26.51       26.49      1.41 o
   1  -6   9        0.01        0.22      0.46 o
   2  -6   9        8.08        8.25      0.41 o
   3  -6   9        0.11        0.75      0.43 o
  -4  -5   9        0.16        0.96      0.72 o
  -3  -5   9        0.38        0.77      0.54 o
  -2  -5   9       10.82       10.62      0.70 o
  -1  -5   9        2.47        3.10      0.41 o
   0  -5   9       73.51       75.81      2.87 o
   1  -5   9       46.61       48.42      1.29 o
   2  -5   9        6.80        6.08      0.41 o
   3  -5   9        7.33        8.18      0.46 o
   4  -5   9        1.47        1.30      0.43 o
  -4  -4   9        2.13        1.90      0.71 o
  -3  -4   9        0.02        0.19      0.57 o
  -2  -4   9        0.07        0.42      0.39 o
  -1  -4   9      139.15      145.13      4.54 o
   0  -4   9      113.23      121.55      2.89 o
   1  -4   9        6.72        6.47      0.44 o
   2  -4   9        0.46        0.43      0.37 o
   3  -4   9        4.69        5.20      0.35 o
   4  -4   9       21.77       21.47      0.46 o
   5  -4   9        5.92        5.20      0.54 o
  -4  -3   9        0.07       -0.32      0.54 o
  -3  -3   9        1.42        2.03      0.63 o
  -2  -3   9        1.05        0.95      0.47 o
  -1  -3   9       18.54       13.77      0.42 o
   0  -3   9      301.79      310.96      8.77 o
   1  -3   9       33.46       31.86      0.44 o
   2  -3   9        7.19        9.92      0.39 o
   3  -3   9       30.32       31.34      0.49 o
   4  -3   9       18.15       17.78      0.47 o
   5  -3   9       13.01       13.27      0.63 o
   6  -3   9       12.78       11.54      0.65 o
  -4  -2   9        1.83        1.53      0.66 o
  -3  -2   9        0.06       -0.28      0.43 o
  -2  -2   9        1.52        2.05      0.47 o
  -1  -2   9      203.41      199.72      5.40 o
   0  -2   9      133.99      144.73      3.18 o
   1  -2   9       23.00       23.07      0.94 o
   2  -2   9       19.52       17.86      0.65 o
   3  -2   9       12.59       14.19      0.40 o
   4  -2   9        0.73        0.61      0.42 o
   5  -2   9       15.03       16.35      0.49 o
   6  -2   9        1.79        1.20      0.56 o
  -4  -1   9       13.67       13.92      1.71 o
  -3  -1   9        1.47        2.30      0.77 o
  -2  -1   9       89.56       86.44      2.81 o
  -1  -1   9       99.72      100.45      1.59 o
   0  -1   9      128.30      130.69      2.18 o
   1  -1   9        0.00        0.07      0.35 o
   2  -1   9        2.58        0.82      0.39 o
   3  -1   9       19.90       21.72      0.45 o
   4  -1   9        0.26        0.85      0.47 o
   5  -1   9      100.13       89.96      9.41 o
   6  -1   9        0.02        0.28      0.46 o
  -4   0   9       12.18       13.87      1.85 o
  -3   0   9       19.36       15.78      0.46 o
  -2   0   9        6.67        7.56      0.50 o
  -1   0   9      293.12      297.39      7.48 o
   0   0   9       12.74       11.91      0.42 o
   1   0   9       71.93       72.74      1.77 o
   2   0   9        4.56        4.05      0.36 o
   3   0   9       28.01       31.72      1.35 o
   4   0   9       29.28       29.72      0.62 o
   5   0   9        0.07        0.42      0.39 o
   6   0   9        2.76        2.93      0.71 o
   7   0   9       10.23       12.16      1.15 o
  -4   1   9        0.79        0.34      0.67 o
  -3   1   9        1.08        0.61      0.51 o
  -2   1   9       46.08       51.83      1.44 o
  -1   1   9       69.74       68.76      2.19 o
   0   1   9        7.15       10.41      0.36 o
   1   1   9        7.58        9.25      0.38 o
   2   1   9        0.38        1.15      0.32 o
   3   1   9        6.26        6.09      0.41 o
   4   1   9      126.30      127.01      3.68 o
   5   1   9       21.77       23.10      0.54 o
   6   1   9        1.88        1.56      0.50 o
   7   1   9        5.63        6.03      0.64 o
  -4   2   9        0.04        0.33      0.56 o
  -3   2   9        7.14        6.64      0.41 o
  -2   2   9       51.80       57.94      2.14 o
  -1   2   9       32.04       33.29      1.35 o
   0   2   9       25.13       24.35      0.46 o
   1   2   9       13.43       11.13      0.36 o
   2   2   9        2.65        2.40      0.41 o
   3   2   9       26.60       25.68      0.78 o
   4   2   9        0.59        0.47      0.34 o
   5   2   9       25.04       25.59      0.50 o
   6   2   9       36.04       39.24      0.92 o
   7   2   9       26.39       31.56      3.13 o
  -4   3   9        0.66        1.09      0.56 o
  -3   3   9        5.75        4.27      0.50 o
  -2   3   9        0.35        0.36      0.39 o
  -1   3   9       15.19       16.17      0.52 o
   0   3   9       19.64       21.07      0.44 o
   1   3   9        2.71        1.88      0.36 o
   2   3   9        7.72        7.88      0.35 o
   3   3   9        1.09        0.76      0.36 o
   4   3   9       70.25       68.25      1.06 o
   5   3   9        6.10        7.01      0.50 o
   6   3   9        4.65        5.67      0.55 o
   7   3   9       26.98       28.53      1.60 o
  -3   4   9        0.09       -0.32      0.60 o
  -2   4   9       10.30       10.38      0.66 o
  -1   4   9        2.08        1.12      0.44 o
   0   4   9      109.08      112.04      3.45 o
   1   4   9        0.05       -0.16      0.37 o
   2   4   9       36.71       35.28      0.77 o
   3   4   9        0.71        0.71      0.39 o
   4   4   9        1.43        1.57      0.54 o
   5   4   9        0.50        0.28      0.44 o
   6   4   9       11.19       13.22      1.10 o
   7   4   9       11.69       13.29      0.75 o
  -2   5   9        0.01        0.39      0.56 o
  -1   5   9       15.88       14.66      0.56 o
   0   5   9       50.97       51.73      1.31 o
   1   5   9        0.12       -0.38      0.43 o
   2   5   9        0.02        0.51      0.43 o
   3   5   9       34.23       34.92      1.07 o
   4   5   9        4.84        4.79      0.55 o
   5   5   9        3.53        5.28      0.66 o
   6   5   9        6.89        7.01      0.59 o
  -2   6   9        0.31        0.71      0.51 o
  -1   6   9       10.51       11.19      0.61 o
   0   6   9        4.65        4.58      0.97 o
   1   6   9        1.05        1.24      0.40 o
   2   6   9        3.63        2.13      0.41 o
   3   6   9        4.65        3.87      0.47 o
   4   6   9        1.39        1.30      0.52 o
   5   6   9        0.93        1.27      0.55 o
   6   6   9       14.62       15.40      1.48 o
  -1   7   9       19.67       19.32      1.01 o
   0   7   9        1.64        2.30      0.57 o
   1   7   9        0.59        0.42      0.48 o
   2   7   9        4.70        5.04      0.56 o
   3   7   9        2.52        2.63      0.49 o
   4   7   9       10.79       10.33      0.62 o
   5   7   9       22.23       21.79      1.86 o
   1   8   9        0.06        0.04      0.46 o
   2   8   9        1.08        1.33      0.45 o
   3   8   9       12.81       11.73      0.49 o
  -2  -6  10        1.90        1.89      0.48 o
  -1  -6  10       14.18       15.53      1.16 o
   0  -6  10       32.51       31.42      1.84 o
   1  -6  10        9.40       10.40      0.60 o
   2  -6  10       10.76       11.04      0.92 o
   3  -6  10        0.62        0.24      0.38 o
  -3  -5  10        0.16       -0.02      0.51 o
  -2  -5  10       16.59       16.96      0.96 o
  -1  -5  10        6.78        6.21      0.48 o
   0  -5  10        1.46        2.18      0.46 o
   1  -5  10       10.14       10.24      0.52 o
   2  -5  10        1.16        1.65      0.41 o
   3  -5  10        0.01        0.17      0.42 o
   4  -5  10       16.47       15.35      0.73 o
  -3  -4  10        0.33        0.64      0.54 o
  -2  -4  10        0.12        0.12      0.49 o
  -1  -4  10        0.15        0.21      0.45 o
   0  -4  10       13.74       14.54      0.59 o
   1  -4  10       31.13       30.08      0.68 o
   2  -4  10       11.40       11.69      0.83 o
   3  -4  10        9.28       10.03      0.78 o
   4  -4  10        2.18        1.47      0.39 o
   5  -4  10       16.23       15.34      0.70 o
  -3  -3  10        3.90        4.14      0.55 o
  -2  -3  10        4.30        4.27      0.51 o
  -1  -3  10        4.47        4.55      0.42 o
   0  -3  10       30.90       30.65      1.51 o
   1  -3  10       13.32       14.65      0.46 o
   2  -3  10        1.58        1.03      0.38 o
   3  -3  10       18.56       18.16      0.48 o
   4  -3  10        0.73        0.61      0.37 o
   5  -3  10        0.24        0.62      0.39 o
  -4  -2  10        0.46        0.75      0.69 o
  -3  -2  10        6.28        7.04      0.67 o
  -2  -2  10        3.34        3.39      0.44 o
  -1  -2  10       21.58       24.36      0.59 o
   0  -2  10        4.68        3.80      0.39 o
   1  -2  10        0.06        0.98      0.36 o
   2  -2  10       61.14       54.02      1.54 o
   3  -2  10        4.78        4.64      0.44 o
   4  -2  10        8.09        7.14      0.42 o
   5  -2  10        3.48        2.15      0.47 o
   6  -2  10        5.77        3.85      0.43 o
  -4  -1  10        2.29        3.45      0.58 o
  -3  -1  10        0.44        0.38      0.53 o
  -2  -1  10       10.24        9.88      0.52 o
  -1  -1  10        2.49        2.06      0.43 o
   0  -1  10        0.86        1.13      0.36 o
   1  -1  10       10.93        9.17      0.39 o
   2  -1  10        8.38        7.99      0.34 o
   3  -1  10       34.03       34.50      0.82 o
   4  -1  10        0.13        0.29      0.48 o
   5  -1  10        0.78        1.10      0.41 o
   6  -1  10       12.88       12.62      0.64 o
  -4   0  10        2.76        3.11      0.71 o
  -3   0  10        3.15        2.93      0.44 o
  -2   0  10       20.31       22.62      1.13 o
  -1   0  10        0.17        0.24      0.41 o
   0   0  10        3.30        4.52      0.42 o
   1   0  10        0.13        0.65      0.40 o
   2   0  10       21.97       16.13      0.48 o
   3   0  10        4.67        7.40      0.35 o
   4   0  10        2.08        3.07      0.39 o
   5   0  10       12.93       12.23      0.46 o
   6   0  10        3.76        4.20      0.60 o
  -4   1  10        8.55        9.89      1.43 o
  -3   1  10        0.20        0.41      0.45 o
  -2   1  10        6.61        9.37      0.48 o
  -1   1  10        7.27        8.20      0.40 o
   0   1  10        0.26        0.68      0.36 o
   1   1  10       61.60       60.27      2.45 o
   2   1  10        2.34        1.81      0.37 o
   3   1  10        0.02        0.08      0.36 o
   4   1  10       40.57       41.68      1.52 o
   5   1  10        4.01        3.91      0.50 o
   6   1  10        0.66        0.79      0.57 o
  -3   2  10        4.29        2.35      0.48 o
  -2   2  10        0.19        0.70      0.42 o
  -1   2  10        9.98       10.38      0.41 o
   0   2  10        1.49        0.48      0.41 o
   1   2  10        2.21        2.88      0.49 o
   2   2  10        0.78        1.83      0.37 o
   3   2  10        3.80        3.57      0.38 o
   4   2  10        1.74        2.12      0.59 o
   5   2  10       37.23       34.26      1.42 o
   6   2  10       30.72       32.69      1.06 o
  -3   3  10        5.30        4.84      0.46 o
  -2   3  10        0.73        1.55      0.46 o
  -1   3  10       13.58       16.68      0.54 o
   0   3  10        0.01        0.34      0.35 o
   1   3  10       99.15       83.36      2.41 o
   2   3  10        0.29        0.26      0.34 o
   3   3  10        4.11        5.11      0.40 o
   4   3  10       13.10       12.94      0.56 o
   5   3  10        4.66        4.43      0.52 o
   6   3  10        8.09        9.19      1.93 o
  -2   4  10        2.82        4.73      0.51 o
  -1   4  10       25.96       21.94      0.82 o
   0   4  10       24.17       26.66      0.84 o
   1   4  10        0.01       -0.07      0.39 o
   2   4  10       12.15       11.55      0.48 o
   3   4  10       16.66       16.50      0.80 o
   4   4  10       24.59       22.41      1.10 o
   5   4  10        4.90        4.98      0.52 o
   6   4  10        7.37        8.12      0.60 o
  -2   5  10        0.05       -0.08      0.51 o
  -1   5  10        2.54        2.25      0.56 o
   0   5  10        3.15        2.47      0.54 o
   1   5  10        5.13        2.66      0.53 o
   2   5  10       22.42       20.42      0.73 o
   3   5  10        5.87        6.33      0.47 o
   4   5  10        0.44        0.00      0.53 o
   5   5  10        6.88        6.88      1.35 o
   6   5  10       17.40       17.73      0.76 o
  -1   6  10        7.28        8.07      0.62 o
   0   6  10        3.68        4.22      0.51 o
   1   6  10        1.89        1.87      0.55 o
   2   6  10        1.10        0.37      0.47 o
   3   6  10        9.35       10.26      0.46 o
   4   6  10        0.68        0.81      0.51 o
   5   6  10        9.16        9.87      0.72 o
   1   7  10        1.43        0.66      0.45 o
   2   7  10        0.07        0.13      0.49 o
   3   7  10        0.46        0.49      0.45 o
   4   7  10        1.03        1.39      0.49 o
  -1  -5  11        0.05        0.57      0.44 o
   0  -5  11        2.81        2.80      0.44 o
   1  -5  11        0.48        0.89      0.48 o
   2  -5  11        4.18        4.06      0.44 o
   3  -5  11        4.34        4.36      0.46 o
  -2  -4  11        1.28        1.82      0.48 o
  -1  -4  11        2.13        1.51      0.49 o
   0  -4  11        1.05        1.15      0.47 o
   1  -4  11        1.51        1.44      0.42 o
   2  -4  11       11.48       11.33      0.45 o
   3  -4  11        0.41        0.98      0.43 o
   4  -4  11        1.51        2.08      0.45 o
  -3  -3  11        0.70        0.85      1.55 o
  -2  -3  11        0.21        0.09      0.42 o
  -1  -3  11        1.70        2.32      0.44 o
   0  -3  11       33.99       33.07      1.53 o
   1  -3  11       12.90       11.85      0.40 o
   2  -3  11       10.32       12.76      0.94 o
   3  -3  11       22.22       22.26      1.57 o
   4  -3  11        9.73        8.86      0.50 o
   5  -3  11        1.39        1.44      0.45 o
  -3  -2  11        0.04       -0.37      0.84 o
  -2  -2  11       10.58       11.14      0.47 o
  -1  -2  11       13.24       13.47      0.57 o
   0  -2  11        4.86        5.91      0.41 o
   1  -2  11        0.94        0.76      0.39 o
   2  -2  11       34.72       33.14      2.21 o
   3  -2  11       34.75       33.78      1.47 o
   4  -2  11        2.82        2.31      0.41 o
   5  -2  11        0.51        0.60      0.48 o
  -3  -1  11        4.13        4.72      0.59 o
  -2  -1  11        0.30        0.38      0.41 o
  -1  -1  11        1.87        0.95      0.38 o
   0  -1  11        6.51        7.23      0.69 o
   1  -1  11        0.00       -0.03      0.43 o
   2  -1  11       19.51       20.83      0.65 o
   3  -1  11       28.04       27.40      1.51 o
   4  -1  11        3.11        3.61      0.53 o
   5  -1  11        0.49        0.45      0.42 o
  -3   0  11       14.05       14.21      1.13 o
  -2   0  11       12.30       13.30      0.62 o
  -1   0  11        0.77        0.91      0.41 o
   0   0  11       18.95       19.07      0.43 o
   1   0  11       32.61       32.18      1.22 o
   2   0  11       35.79       28.46      1.37 o
   3   0  11        6.59        5.12      0.40 o
   4   0  11        2.59        3.30      0.40 o
   5   0  11        7.09        8.04      0.59 o
   6   0  11        7.17        6.79      0.53 o
  -3   1  11        0.64        1.65      0.59 o
  -2   1  11        7.93        6.90      0.62 o
  -1   1  11        0.41        0.25      0.36 o
   0   1  11       15.48       15.62      0.89 o
   1   1  11        0.26        0.35      0.38 o
   2   1  11       29.11       25.26      1.21 o
   3   1  11        1.78        1.76      0.43 o
   4   1  11        5.78        5.81      0.41 o
   5   1  11        3.88        3.62      0.50 o
   6   1  11        0.40        0.09      0.54 o
  -2   2  11        1.65        1.90      0.43 o
  -1   2  11        0.03        0.37      0.46 o
   0   2  11        0.61        1.90      0.44 o
   1   2  11       45.51       43.54      1.22 o
   2   2  11        8.50        6.35      0.41 o
   3   2  11        0.54        0.24      0.43 o
   4   2  11       23.89       21.58      0.54 o
   5   2  11        0.06       -0.04      0.49 o
   6   2  11        1.73        2.33      0.46 o
  -2   3  11        0.76        0.62      0.49 o
  -1   3  11        3.82        3.04      0.47 o
   0   3  11        0.71        0.16      0.41 o
   1   3  11        0.01        0.36      0.42 o
   2   3  11        6.27        5.65      0.56 o
   3   3  11        0.87        1.98      0.46 o
   4   3  11        4.91        3.53      0.38 o
   5   3  11        0.98        0.91      0.42 o
   6   3  11        2.90        3.08      0.72 o
  -1   4  11        1.96        1.57      0.49 o
   0   4  11       11.36       10.43      0.49 o
   1   4  11        7.59        6.77      0.47 o
   2   4  11        3.28        3.69      0.41 o
   3   4  11       22.81       20.76      0.95 o
   4   4  11        6.95        9.05      0.62 o
   5   4  11        3.23        3.55      0.52 o
  -1   5  11        1.73        1.66      0.59 o
   0   5  11        1.96        1.46      0.56 o
   1   5  11       13.16       12.81      1.02 o
   2   5  11        9.73        9.14      0.57 o
   3   5  11        0.06        0.42      0.42 o
   4   5  11        1.35        1.25      0.46 o
   5   5  11        5.84        6.69      0.62 o
   1   6  11        9.61        9.14      0.91 o
   2   6  11        0.16        0.08      0.44 o
   3   6  11        2.50        2.40      0.50 o
   4   6  11        3.25        5.10      0.81 o
   0  -4  12        1.65        1.85      0.45 o
   1  -4  12        6.11        6.76      0.51 o
   2  -4  12        3.23        2.75      0.46 o
  -1  -3  12        7.15        6.26      0.47 o
   0  -3  12        9.95       11.45      0.63 o
   1  -3  12        0.30        0.02      0.42 o
   2  -3  12        0.86        0.43      0.48 o
   3  -3  12        3.63        3.58      0.49 o
   4  -3  12        1.38        1.00      0.45 o
  -2  -2  12        0.29        0.78      0.49 o
  -1  -2  12        2.10        1.80      0.46 o
   0  -2  12        7.48        6.83      0.52 o
   1  -2  12        6.58        5.03      0.47 o
   2  -2  12        7.05        6.45      0.39 o
   3  -2  12        2.56        3.02      0.43 o
   4  -2  12        0.58        0.46      0.44 o
  -2  -1  12        8.21        7.72      0.46 o
  -1  -1  12        3.97        3.37      0.43 o
   0  -1  12        0.02        0.25      0.45 o
   1  -1  12        2.93        2.39      0.53 o
   2  -1  12        0.03        0.20      0.52 o
   3  -1  12        3.74        3.93      0.43 o
   4  -1  12        2.14        2.00      0.55 o
   5  -1  12        7.23        6.63      0.45 o
  -2   0  12        3.01        3.00      0.56 o
  -1   0  12        7.42        7.63      0.49 o
   0   0  12        3.04        3.98      0.42 o
   1   0  12        8.09        8.62      0.43 o
   2   0  12        4.43        5.17      0.52 o
   3   0  12        0.28        0.22      0.40 o
   4   0  12        0.86        0.54      0.42 o
   5   0  12        9.74       13.45      1.11 o
  -2   1  12        7.28        6.40      0.50 o
  -1   1  12        7.48        8.72      0.46 o
   0   1  12        0.37        1.05      0.47 o
   1   1  12        0.01       -0.18      0.41 o
   2   1  12        1.20        1.68      0.41 o
   3   1  12        0.35        0.13      0.46 o
   4   1  12        7.55        7.80      0.40 o
   5   1  12        0.73        1.07      0.46 o
  -1   2  12        2.28        2.78      0.46 o
   0   2  12        1.79        2.53      0.43 o
   1   2  12        0.19        0.71      0.41 o
   2   2  12        1.24        1.09      0.46 o
   3   2  12        6.87        8.94      0.46 o
   4   2  12        4.33        5.65      0.58 o
   5   2  12       22.28       24.77      0.91 o
  -1   3  12        0.33        0.58      0.45 o
   0   3  12        2.87        3.45      0.44 o
   1   3  12        0.38        0.71      0.42 o
   2   3  12        2.75        3.17      0.46 o
   3   3  12        0.48        1.20      0.38 o
   4   3  12       18.16       21.97      1.87 o
   5   3  12        0.68        0.57      0.46 o
   0   4  12       10.84       12.02      0.63 o
   1   4  12        0.68        0.73      0.43 o
   2   4  12        4.75        3.60      0.43 o
   3   4  12        0.15        0.09      0.42 o
   4   4  12        1.12        0.95      0.54 o
   1   5  12        0.99        0.88      0.51 o
   2   5  12        1.94        2.42      0.58 o
   3   5  12       16.48       20.40      1.11 o
   0  -2  13        4.47        5.49      0.74 o
   1  -2  13        7.03        6.73      0.82 o
   2  -2  13        3.35        2.26      0.45 o
   3  -2  13        5.78        5.67      0.47 o
   0  -1  13       27.51       30.98      2.27 o
   1  -1  13        0.69        1.04      0.41 o
   2  -1  13        0.58        2.76      0.50 o
   3  -1  13        6.28        4.85      0.46 o
   0   0  13        0.02        0.16      0.44 o
   1   0  13        1.53        2.16      0.49 o
   2   0  13        0.69        0.47      0.39 o
   3   0  13        7.78        7.46      0.45 o
   4   0  13        0.05        0.30      0.45 o
   0   1  13       20.86       27.20      2.41 o
   1   1  13        0.02       -0.07      0.42 o
   2   1  13        0.75        0.69      0.43 o
   3   1  13        1.87        2.35      0.49 o
   4   1  13        6.05        5.12      0.51 o
   0   2  13        1.89        2.68      0.46 o
   1   2  13        0.27        0.72      0.49 o
   2   2  13        3.96        2.56      0.44 o
   3   2  13        0.18        0.08      0.49 o
   4   2  13        0.10       -0.11      0.45 o
   1   3  13        0.29        0.94      0.50 o
   2   3  13        0.02       -0.12      0.45 o
   3   3  13        0.66        0.48      0.45 o
 
